# Supplementary material for: 1,2-Bis{[3,5-bis­(2,6-diisopropyl­phen­yl)phen­yl]imino}­acenaphthene toluene monosolvate
Source: Acta Crystallogr Sect E Struct Rep Online. 2011 Aug 11;67(Pt 9):o2280. doi: 10.1107/S1600536811031242 (PMC3200865; doi:10.1107/S1600536811031242)
Supplement: Supplementary file 1 [file e-67-o2280-sup1.cif]

##############################################################################
#                                                                            #
# This CIF contains the data in a paper accepted for publication in          #
# Acta Crystallographica Section E. It conforms to the requirements of       #
# Notes for Authors for Acta Crystallographica Section E, and has been       #
# peer reviewed under the auspices of the IUCr Commission on Journals.       #
#                                                                            #
# Full details of the Crystallographic Information File format               #
# are given in the paper "The Crystallographic Information File (CIF):       #
# a New Standard Archive File for Crystallography" by S. R. Hall, F. H.      #
# Allen and I. D. Brown [Acta Cryst. (1991), A47, 655-685].                  #
#                                                                            #
# The current version of the core CIF dictionary is obtainable from          #
# ftp://ftp.iucr.org/pub/cif_core.dic.                                       #
#                                                                            #
# Software is freely available for graphical display of the structure(s)     #
# in this CIF. For information consult the CIF software page                 #
# http://www.iucr.org/resources/cif/software.                                #
#                                                                            #
# This file may be used for bona fide research purposes within the           #
# scientific community so long as proper attribution is given to the journal # 
# article from which it was obtained.                                        #
#                                                                            #
##############################################################################
data_global
_audit_creation_method     SHELXL-97
_journal_date_recd_electronic     2011-07-26
_journal_date_accepted     2011-08-02
_journal_name_full     'Acta Crystallographica, Section E'
_journal_year     2011
_journal_volume     67
_journal_issue      9
_journal_page_first     o2280
_journal_page_last     o2280
_journal_paper_category     QO
_journal_coeditor_code     LH5296
_publ_contact_author
;
    Masood Parvez
    Department of Chemistry
    University of Calgary
    2500 University Drive N.W.
    Calgary, Alberta, Canada T2N 1N4
;
_publ_contact_author_email     ' parvez@ucalgary.ca '
_publ_contact_author_fax     ' (403)289-9488 '
_publ_contact_author_phone     ' (403)220-5348 '
_publ_section_title
;
1,2-Bis{[3,5-bis(2,6-diisopropylphenyl)phenyl]imino}acenaphthene toluene
monosolvate
;
loop_
    _publ_author_name
    _publ_author_address
    'Lohr, Tracy L.'
;
Department of Chemistry
The University of Calgary
2500 University Drive NW
Calgary
Alberta
Canada  T2N 1N4
;
    'Piers, Warren E.'
;
Department of Chemistry
The University of Calgary
2500 University Drive NW
Calgary
Alberta
Canada  T2N 1N4
;
    'Parvez, Masood'
;
Department of Chemistry
The University of Calgary
2500 University Drive NW
Calgary
Alberta
Canada  T2N 1N4
;
data_I
_chemical_name_systematic
;
1,2-Bis{[3,5-bis(2,6-diisopropylphenyl)phenyl]imino}acenaphthene toluene
monosolvate
;
_chemical_name_common     ?
_chemical_formula_moiety     'C72 H80 N2, C7 H8'
_chemical_formula_sum     'C79 H88 N2'
_chemical_formula_iupac     'C72 H80 N2, C7 H8'
_chemical_formula_weight     1065.51
_chemical_melting_point     ?
_symmetry_cell_setting     triclinic
_symmetry_space_group_name_H-M     'P 1'
_symmetry_space_group_name_Hall     'P 1'
loop_
    _symmetry_equiv_pos_as_xyz
    'x, y, z'
_cell_length_a     10.4847(2)
_cell_length_b     10.8571(3)
_cell_length_c     14.8431(3)
_cell_angle_alpha     77.4470(10)
_cell_angle_beta     82.2830(10)
_cell_angle_gamma     85.9080(10)
_cell_volume     1632.76(6)
_cell_formula_units_Z     1
_cell_measurement_reflns_used     16090
_cell_measurement_theta_min     4.0
_cell_measurement_theta_max     68.0
_cell_measurement_temperature     100(2)
_exptl_crystal_description     'Prism'
_exptl_crystal_colour     'Yellow'
_exptl_crystal_size_max     0.20
_exptl_crystal_size_mid     0.20
_exptl_crystal_size_min     0.20
_exptl_crystal_density_diffrn     1.084
_exptl_crystal_density_meas     ?
_exptl_crystal_density_method     'not measured'
_exptl_crystal_F_000     576
_exptl_absorpt_coefficient_mu     0.460
_exptl_absorpt_correction_type     multi-scan
_exptl_absorpt_process_details     '(SADABS; Bruker, 2004)'
_exptl_absorpt_correction_T_min     0.9137
_exptl_absorpt_correction_T_max     0.9137
_exptl_special_details
;
^1^H NMR (CD~2~Cl~2~): \d = 1.09 (d, 24H, CH(C<i>H</i>~3~)~2~),
1.15 (d, 24H, CH(C<i>H</i>~3~)~2~),
2.99 (m, 8H, C<i>H</i>(CH~3~)~2~),
6.85 (d, 4H, Ar--H), 6.87 (d, 2H, Ar--H),
7.17 (d, 2H, Napth--H), 7.19 (d, 8H, Ar--H),
7.31 (t, 4H, Ar--H), 7.46 (t, 2H, Napth--H),
7.99 (d, 2H, Napth--H).
^13^C NMR (100 Mz, CD~2~Cl~2~): \d  = 24.5 (CH(<i>C</i>H~3~)~2~),
24.6 (CH(<i>C</i>H~3~)~2~, 31.11 (<i>C</i>H(CH~3~)~2~,
117.33 (Ar--CH), 123.01 (Ar--CH), 124.58 (Ar--CH), 127.01 (Ar--C),
127.62 (Ar--CH), 127.86 (Ar--CH), 128.46 (Ar--CH),
129.45 (Ar--C), 129.70 (Ar--CH), 131.90 (Ar--C),
139.56 (Ar--C), 142.66 (Ar--C), 147.25 (Ar--C),
152.67 (Ar--C), 161.70 (N\\db <i>C</i>--Ar).
ESIMS, Calcd for C~72~H~81~N~2~ ([M + H]+): 973.6394.
Found: 973.6398.
Anal. Calcd for C~72~H~80~N~2~: C, 88.84; H, 8.28; N, 2.88.
Found: C, 81.50; H, 8.20; N, 2.20.
;
_diffrn_ambient_temperature     100(2)
_diffrn_radiation_type     CuK\a
_diffrn_radiation_wavelength     1.54178
_diffrn_radiation_source     'fine-focus sealed tube'
_diffrn_radiation_monochromator     graphite
_diffrn_measurement_device_type     'Bruker APEXII CCD'
_diffrn_measurement_method     '\w and \f'
_diffrn_detector_area_resol_mean     ?
_diffrn_reflns_number     25750
_diffrn_reflns_av_R_equivalents     0.0364
_diffrn_reflns_av_sigmaI/netI     0.0202
_diffrn_reflns_theta_min     4.2
_diffrn_reflns_theta_max     68.0
_diffrn_reflns_theta_full     68.06
_diffrn_measured_fraction_theta_max     0.963
_diffrn_measured_fraction_theta_full     0.963
_diffrn_reflns_limit_h_min     -12
_diffrn_reflns_limit_h_max     12
_diffrn_reflns_limit_k_min     -10
_diffrn_reflns_limit_k_max     12
_diffrn_reflns_limit_l_min     -17
_diffrn_reflns_limit_l_max     17
_diffrn_standards_number     0
_diffrn_standards_interval_count     ?
_diffrn_standards_interval_time     ?
_diffrn_standards_decay_%     ?
_refine_special_details
;
Refinement of <i>F</i>^2^ against ALL reflections. The weighted <i>R</i>-factor
<i>wR</i> and goodness of fit <i>S</i> are based on <i>F</i>^2^, conventional
<i>R</i>-factors <i>R</i> are based on <i>F</i>, with <i>F</i> set to zero for
negative <i>F</i>^2^. The threshold expression of <i>F</i>^2^ >
\s(<i>F</i>^2^) is used only for calculating <i>R</i>-factors(gt) <i>etc</i>.
and is not relevant to the choice of reflections for refinement.
<i>R</i>-factors based on <i>F</i>^2^ are statistically about twice as large
as those based on <i>F</i>, and <i>R</i>- factors based on ALL data will be
even larger.
;
_reflns_number_total     5747
_reflns_number_gt     5578
_reflns_threshold_expression     I>2\s(I)
_refine_ls_structure_factor_coef     Fsqd
_refine_ls_matrix_type     full
_refine_ls_R_factor_all     0.0600
_refine_ls_R_factor_gt     0.0589
_refine_ls_wR_factor_gt     0.1618
_refine_ls_wR_factor_ref     0.1631
_refine_ls_goodness_of_fit_ref     1.053
_refine_ls_restrained_S_all     1.060
_refine_ls_number_reflns     5747
_refine_ls_number_parameters     763
_refine_ls_number_restraints     15
_refine_ls_hydrogen_treatment     constr
_refine_ls_weighting_scheme     calc
_refine_ls_weighting_details
         'calc w=1/[\s^2^(Fo^2^)+(0.1012P)^2^+0.8175P] where P=(Fo^2^+2Fc^2^)/3'
_atom_sites_solution_hydrogens     geom
_atom_sites_solution_primary     direct
_atom_sites_solution_secondary     difmap
_refine_ls_shift/su_max     0.002
_refine_ls_shift/su_mean     0.000
_refine_diff_density_max     0.468
_refine_diff_density_min     -0.260
_refine_ls_extinction_method     none
_refine_ls_extinction_coef     ?
_refine_ls_abs_structure_details     ?
_refine_ls_abs_structure_Flack     ?
loop_
    _atom_type_symbol
    _atom_type_description
    _atom_type_scat_dispersion_real
    _atom_type_scat_dispersion_imag
    _atom_type_scat_source
    'C' 'C' 0.0181 0.0091
                         'International Tables Vol C Tables 4.2.6.8 and 6.1.1.4'
    'H' 'H' 0.0000 0.0000
                         'International Tables Vol C Tables 4.2.6.8 and 6.1.1.4'
    'N' 'N' 0.0311 0.0180
                         'International Tables Vol C Tables 4.2.6.8 and 6.1.1.4'
_computing_data_collection     'APEX2 (Bruker, 2004)'
_computing_cell_refinement     'SAINT (Bruker, 2004)'
_computing_data_reduction     'SAINT (Bruker, 2004)'
_computing_structure_solution     'SHELXS97 (Sheldrick, 2008)'
_computing_structure_refinement     'SHELXL97 (Sheldrick, 2008)'
_computing_molecular_graphics     'ORTEP-3 for Windows (Farrugia, 1997)'
_computing_publication_material
                            'SHELXL97 (Sheldrick, 2008) and PLATON (Spek, 2009)'
loop_
    _atom_site_type_symbol
    _atom_site_label
    _atom_site_fract_x
    _atom_site_fract_y
    _atom_site_fract_z
    _atom_site_U_iso_or_equiv
    _atom_site_adp_type
    _atom_site_calc_flag
    _atom_site_refinement_flags
    _atom_site_occupancy
    _atom_site_symmetry_multiplicity
    _atom_site_disorder_assembly
    _atom_site_disorder_group
    N N1 0.5848(3) 0.5049(3) 0.41908(19) 0.0255(7) Uani d . 1 1 . .
    N N2 0.3922(3) 0.4791(3) 0.5725(2) 0.0275(7) Uani d . 1 1 . .
    C C1 0.5565(3) 0.3978(3) 0.4673(2) 0.0272(7) Uani d . 1 1 . .
    C C2 0.4495(3) 0.3834(4) 0.5487(2) 0.0283(7) Uani d . 1 1 . .
    C C3 0.4445(3) 0.2465(4) 0.5901(3) 0.0334(8) Uani d . 1 1 . .
    C C4 0.3738(4) 0.1751(4) 0.6658(3) 0.0425(10) Uani d . 1 1 . .
    H H4 0.3051 0.2123 0.7009 0.051 Uiso calc R 1 1 . .
    C C5 0.4068(5) 0.0450(5) 0.6895(4) 0.0562(13) Uani d . 1 1 . .
    H H5 0.3602 -0.0039 0.7431 0.067 Uiso calc R 1 1 . .
    C C6 0.4998(5) -0.0144(5) 0.6411(4) 0.0613(14) Uani d . 1 1 . .
    H H6 0.5160 -0.1029 0.6599 0.074 Uiso calc R 1 1 . .
    C C7 0.5742(5) 0.0557(5) 0.5613(4) 0.0509(11) Uani d . 1 1 . .
    C C8 0.6780(5) 0.0089(5) 0.5030(4) 0.0571(12) Uani d . 1 1 . .
    H H8 0.7017 -0.0787 0.5150 0.069 Uiso calc R 1 1 . .
    C C9 0.7429(5) 0.0881(5) 0.4308(4) 0.0568(13) Uani d . 1 1 . .
    H H9 0.8115 0.0547 0.3933 0.068 Uiso calc R 1 1 . .
    C C10 0.7108(4) 0.2205(4) 0.4097(3) 0.0435(10) Uani d . 1 1 . .
    H H10 0.7571 0.2743 0.3585 0.052 Uiso calc R 1 1 . .
    C C11 0.6123(3) 0.2691(4) 0.4642(3) 0.0346(8) Uani d . 1 1 . .
    C C12 0.5430(4) 0.1852(5) 0.5392(3) 0.0414(10) Uani d . 1 1 . .
    C C13 0.6853(3) 0.5180(3) 0.3435(2) 0.0236(7) Uani d . 1 1 . .
    C C14 0.8093(3) 0.5390(4) 0.3577(2) 0.0239(7) Uani d . 1 1 . .
    H H14 0.8275 0.5414 0.4183 0.029 Uiso calc R 1 1 . .
    C C15 0.9078(3) 0.5568(3) 0.2829(2) 0.0221(7) Uani d . 1 1 . .
    C C16 0.8778(3) 0.5534(3) 0.1944(2) 0.0221(7) Uani d . 1 1 . .
    H H16 0.9439 0.5645 0.1432 0.027 Uiso calc R 1 1 . .
    C C17 0.7537(3) 0.5344(3) 0.1800(2) 0.0214(7) Uani d . 1 1 . .
    C C18 0.6570(3) 0.5165(3) 0.2552(2) 0.0243(7) Uani d . 1 1 . .
    H H18 0.5715 0.5033 0.2459 0.029 Uiso calc R 1 1 . .
    C C19 1.0421(3) 0.5725(3) 0.2995(2) 0.0226(7) Uani d . 1 1 A .
    C C20 1.1157(3) 0.4645(4) 0.3365(2) 0.0267(8) Uani d . 1 1 . .
    C C21 1.2384(4) 0.4797(4) 0.3567(3) 0.0356(9) Uani d . 1 1 . .
    H H21 1.2885 0.4076 0.3828 0.043 Uiso calc R 1 1 . .
    C C22 1.2887(4) 0.5975(5) 0.3395(3) 0.0423(10) Uani d . 1 1 . .
    H H22 1.3724 0.6062 0.3545 0.051 Uiso calc R 1 1 . .
    C C23 1.2183(4) 0.7023(4) 0.3008(3) 0.0385(9) Uani d . 1 1 A .
    H H23 1.2547 0.7828 0.2880 0.046 Uiso calc R 1 1 . .
    C C24 1.0944(3) 0.6927(4) 0.2798(3) 0.0293(8) Uani d . 1 1 . .
    C C25 1.0650(4) 0.3336(4) 0.3546(3) 0.0327(9) Uani d . 1 1 . .
    H H25 0.9757 0.3429 0.3367 0.039 Uiso calc R 1 1 . .
    C C26 1.0559(5) 0.2666(5) 0.4560(3) 0.0505(12) Uani d . 1 1 . .
    H H26A 1.1420 0.2557 0.4761 0.076 Uiso calc R 1 1 . .
    H H26B 1.0198 0.1836 0.4635 0.076 Uiso calc R 1 1 . .
    H H26C 0.9999 0.3171 0.4939 0.076 Uiso calc R 1 1 . .
    C C27 1.1450(6) 0.2530(5) 0.2934(4) 0.0580(14) Uani d . 1 1 . .
    H H27A 1.2335 0.2418 0.3092 0.087 Uiso calc R 1 1 . .
    H H27B 1.1455 0.2953 0.2279 0.087 Uiso calc R 1 1 . .
    H H27C 1.1073 0.1703 0.3037 0.087 Uiso calc R 1 1 . .
    C C28 1.0181(4) 0.8102(4) 0.2379(3) 0.0415(11) Uani d D 1 1 A 1
    H H28 0.9297 0.7958 0.2251 0.050 Uiso calc PR 0.50 1 A 1
    C C29 1.0262(10) 0.9142(8) 0.2935(6) 0.053(2) Uani d PD 0.50 1 A 1
    H H29A 0.9965 0.8817 0.3594 0.080 Uiso calc PR 0.50 1 A 1
    H H29B 0.9716 0.9879 0.2694 0.080 Uiso calc PR 0.50 1 A 1
    H H29C 1.1156 0.9389 0.2869 0.080 Uiso calc PR 0.50 1 A 1
    C C30 1.1009(11) 0.8927(10) 0.1580(6) 0.054(2) Uani d PD 0.50 1 A 1
    H H30A 1.1641 0.9340 0.1831 0.081 Uiso calc PR 0.50 1 A 1
    H H30B 1.0457 0.9571 0.1228 0.081 Uiso calc PR 0.50 1 A 1
    H H30C 1.1459 0.8401 0.1168 0.081 Uiso calc PR 0.50 1 A 1
    H H28' 0.9421 0.7644 0.2303 0.050 Uiso calc PR 0.50 1 A 2
    C C29' 0.9466(11) 0.8825(10) 0.3037(6) 0.053(2) Uani d PD 0.50 1 A 2
    H H29D 1.0075 0.9143 0.3370 0.080 Uiso calc PR 0.50 1 A 2
    H H29E 0.8868 0.8274 0.3485 0.080 Uiso calc PR 0.50 1 A 2
    H H29F 0.8980 0.9538 0.2693 0.080 Uiso calc PR 0.50 1 A 2
    C C30' 1.0538(14) 0.8613(12) 0.1362(4) 0.054(2) Uani d PD 0.50 1 A 2
    H H30D 1.0045 0.9407 0.1170 0.081 Uiso calc PR 0.50 1 A 2
    H H30E 1.0342 0.7999 0.1009 0.081 Uiso calc PR 0.50 1 A 2
    H H30F 1.1461 0.8767 0.1240 0.081 Uiso calc PR 0.50 1 A 2
    C C31 0.7236(3) 0.5294(3) 0.0850(2) 0.0230(7) Uani d . 1 1 . .
    C C32 0.7585(3) 0.4198(4) 0.0505(2) 0.0266(8) Uani d . 1 1 . .
    C C33 0.7305(4) 0.4178(4) -0.0387(3) 0.0335(9) Uani d . 1 1 . .
    H H33 0.7554 0.3453 -0.0640 0.040 Uiso calc R 1 1 . .
    C C34 0.6676(4) 0.5186(4) -0.0903(3) 0.0376(10) Uani d . 1 1 . .
    H H34 0.6482 0.5149 -0.1504 0.045 Uiso calc R 1 1 . .
    C C35 0.6326(4) 0.6252(4) -0.0548(3) 0.0329(9) Uani d . 1 1 . .
    H H35 0.5886 0.6942 -0.0908 0.040 Uiso calc R 1 1 . .
    C C36 0.6603(3) 0.6336(4) 0.0322(2) 0.0261(8) Uani d . 1 1 . .
    C C37 0.8243(4) 0.3047(4) 0.1075(3) 0.0314(8) Uani d . 1 1 . .
    H H37 0.8256 0.3216 0.1710 0.038 Uiso calc R 1 1 . .
    C C38 0.9635(4) 0.2839(5) 0.0673(4) 0.0460(11) Uani d . 1 1 . .
    H H38A 1.0029 0.2110 0.1070 0.069 Uiso calc R 1 1 . .
    H H38B 1.0113 0.3592 0.0644 0.069 Uiso calc R 1 1 . .
    H H38C 0.9659 0.2679 0.0046 0.069 Uiso calc R 1 1 . .
    C C39 0.7491(5) 0.1869(5) 0.1190(4) 0.0550(13) Uani d . 1 1 . .
    H H39A 0.7430 0.1694 0.0577 0.083 Uiso calc R 1 1 . .
    H H39B 0.6623 0.2001 0.1503 0.083 Uiso calc R 1 1 . .
    H H39C 0.7934 0.1152 0.1565 0.083 Uiso calc R 1 1 . .
    C C40 0.6245(4) 0.7549(4) 0.0687(3) 0.0299(8) Uani d . 1 1 . .
    H H40 0.6554 0.7428 0.1311 0.036 Uiso calc R 1 1 . .
    C C41 0.6927(6) 0.8679(5) 0.0047(4) 0.0628(15) Uani d . 1 1 . .
    H H41A 0.6635 0.8826 -0.0569 0.094 Uiso calc R 1 1 . .
    H H41B 0.7861 0.8501 -0.0009 0.094 Uiso calc R 1 1 . .
    H H41C 0.6721 0.9433 0.0310 0.094 Uiso calc R 1 1 . .
    C C42 0.4819(4) 0.7822(6) 0.0812(4) 0.0566(14) Uani d . 1 1 . .
    H H42A 0.4480 0.7883 0.0219 0.085 Uiso calc R 1 1 . .
    H H42B 0.4638 0.8622 0.1017 0.085 Uiso calc R 1 1 . .
    H H42C 0.4407 0.7139 0.1280 0.085 Uiso calc R 1 1 . .
    C C43 0.2950(3) 0.4617(3) 0.6495(2) 0.0246(7) Uani d . 1 1 . .
    C C44 0.3244(3) 0.4675(4) 0.7373(2) 0.0243(7) Uani d . 1 1 . .
    H H44 0.4094 0.4844 0.7452 0.029 Uiso calc R 1 1 . .
    C C45 0.2291(3) 0.4485(3) 0.8134(2) 0.0226(7) Uani d . 1 1 . .
    C C46 0.1041(3) 0.4258(3) 0.8000(2) 0.0226(7) Uani d . 1 1 . .
    H H46 0.0389 0.4119 0.8517 0.027 Uiso calc R 1 1 . .
    C C47 0.0740(3) 0.4233(3) 0.7121(2) 0.0229(7) Uani d . 1 1 . .
    C C48 0.1696(3) 0.4409(4) 0.6372(2) 0.0256(7) Uani d . 1 1 . .
    H H48 0.1495 0.4388 0.5770 0.031 Uiso calc R 1 1 . .
    C C49 0.2591(3) 0.4535(3) 0.9084(2) 0.0217(7) Uani d . 1 1 B .
    C C50 0.3208(3) 0.3485(4) 0.9611(2) 0.0274(8) Uani d . 1 1 . .
    C C51 0.3461(4) 0.3562(4) 1.0502(3) 0.0325(9) Uani d . 1 1 B .
    H H51 0.3890 0.2870 1.0868 0.039 Uiso calc R 1 1 . .
    C C52 0.3100(4) 0.4624(4) 1.0852(3) 0.0348(9) Uani d . 1 1 . .
    H H52 0.3283 0.4658 1.1456 0.042 Uiso calc R 1 1 B .
    C C53 0.2470(4) 0.5648(4) 1.0331(3) 0.0303(8) Uani d . 1 1 B .
    H H53 0.2211 0.6372 1.0584 0.036 Uiso calc R 1 1 . .
    C C54 0.2217(3) 0.5617(4) 0.9440(2) 0.0252(7) Uani d . 1 1 . .
    C C55 0.3569(3) 0.2292(4) 0.9257(3) 0.0336(9) Uani d D 1 1 B 1
    H H55 0.3339 0.2577 0.8610 0.040 Uiso calc PR 0.50 1 B 1
    C C56 0.2621(14) 0.1261(14) 0.9622(12) 0.070(4) Uani d PD 0.50 1 B 1
    H H56A 0.2923 0.0513 0.9372 0.105 Uiso calc PR 0.50 1 B 1
    H H56B 0.1776 0.1558 0.9428 0.105 Uiso calc PR 0.50 1 B 1
    H H56C 0.2550 0.1044 1.0303 0.105 Uiso calc PR 0.50 1 B 1
    C C57 0.5003(8) 0.204(3) 0.9040(14) 0.053(4) Uani d PD 0.50 1 B 1
    H H57A 0.5437 0.2842 0.8877 0.080 Uiso calc PR 0.50 1 B 1
    H H57B 0.5164 0.1610 0.8517 0.080 Uiso calc PR 0.50 1 B 1
    H H57C 0.5335 0.1503 0.9587 0.080 Uiso calc PR 0.50 1 B 1
    H H55' 0.3361 0.2358 0.8610 0.040 Uiso calc PR 0.50 1 B 2
    C C56' 0.2964(15) 0.1171(14) 0.9940(10) 0.070(4) Uani d PD 0.50 1 B 2
    H H56D 0.3206 0.0398 0.9708 0.105 Uiso calc PR 0.50 1 B 2
    H H56E 0.2025 0.1300 1.0008 0.105 Uiso calc PR 0.50 1 B 2
    H H56F 0.3272 0.1094 1.0546 0.105 Uiso calc PR 0.50 1 B 2
    C C57' 0.4946(9) 0.182(3) 0.9374(13) 0.053(4) Uani d PD 0.50 1 B 2
    H H57D 0.5127 0.1042 0.9141 0.080 Uiso calc PR 0.50 1 B 2
    H H57E 0.5064 0.1656 1.0034 0.080 Uiso calc PR 0.50 1 B 2
    H H57F 0.5537 0.2466 0.9023 0.080 Uiso calc PR 0.50 1 B 2
    C C58 0.1569(4) 0.6769(4) 0.8866(2) 0.0286(8) Uani d . 1 1 B .
    H H58 0.1601 0.6625 0.8220 0.034 Uiso calc R 1 1 . .
    C C59 0.2272(5) 0.7967(4) 0.8805(4) 0.0462(11) Uani d . 1 1 . .
    H H59A 0.1922 0.8654 0.8347 0.069 Uiso calc R 1 1 B .
    H H59B 0.3192 0.7822 0.8614 0.069 Uiso calc R 1 1 . .
    H H59C 0.2155 0.8197 0.9414 0.069 Uiso calc R 1 1 . .
    C C60 0.0160(4) 0.6931(5) 0.9242(3) 0.0442(11) Uani d . 1 1 . .
    H H60A -0.0273 0.6144 0.9292 0.066 Uiso calc R 1 1 B .
    H H60B -0.0254 0.7616 0.8819 0.066 Uiso calc R 1 1 . .
    H H60C 0.0099 0.7137 0.9858 0.066 Uiso calc R 1 1 . .
    C C61 -0.0618(3) 0.4027(4) 0.6991(2) 0.0253(8) Uani d . 1 1 C .
    C C62 -0.1084(3) 0.2805(4) 0.7220(3) 0.0300(8) Uani d . 1 1 . .
    C C63 -0.2357(4) 0.2660(4) 0.7109(3) 0.0426(10) Uani d . 1 1 C .
    H H63 -0.2697 0.1843 0.7266 0.051 Uiso calc R 1 1 . .
    C C64 -0.3133(4) 0.3698(5) 0.6773(4) 0.0476(11) Uani d . 1 1 . .
    H H64 -0.4002 0.3585 0.6703 0.057 Uiso calc R 1 1 C .
    C C65 -0.2670(4) 0.4876(5) 0.6543(3) 0.0406(10) Uani d . 1 1 C .
    H H65 -0.3220 0.5572 0.6307 0.049 Uiso calc R 1 1 . .
    C C66 -0.1400(4) 0.5088(4) 0.6646(2) 0.0288(8) Uani d . 1 1 . .
    C C67 -0.0255(4) 0.1643(4) 0.7582(3) 0.0371(10) Uani d D 1 1 C 1
    H H67 0.0539 0.1943 0.7758 0.045 Uiso calc PR 0.50 1 C 1
    C C68 0.017(2) 0.082(3) 0.689(2) 0.088(6) Uani d PD 0.50 1 C 1
    H H68A 0.0577 0.1335 0.6310 0.132 Uiso calc PR 0.50 1 C 1
    H H68B -0.0579 0.0424 0.6760 0.132 Uiso calc PR 0.50 1 C 1
    H H68C 0.0792 0.0160 0.7144 0.132 Uiso calc PR 0.50 1 C 1
    C C69 -0.095(3) 0.086(3) 0.8456(7) 0.064(5) Uani d PD 0.50 1 C 1
    H H69A -0.1207 0.1388 0.8914 0.096 Uiso calc PR 0.50 1 C 1
    H H69B -0.0384 0.0155 0.8716 0.096 Uiso calc PR 0.50 1 C 1
    H H69C -0.1726 0.0528 0.8304 0.096 Uiso calc PR 0.50 1 C 1
    H H67' 0.0658 0.1899 0.7504 0.045 Uiso calc PR 0.50 1 C 2
    C C68' -0.032(2) 0.066(3) 0.700(2) 0.088(6) Uani d PD 0.50 1 C 2
    H H68D -0.0124 0.1056 0.6339 0.132 Uiso calc PR 0.50 1 C 2
    H H68E -0.1187 0.0337 0.7113 0.132 Uiso calc PR 0.50 1 C 2
    H H68F 0.0310 -0.0031 0.7170 0.132 Uiso calc PR 0.50 1 C 2
    C C69' -0.062(3) 0.105(3) 0.8597(6) 0.064(5) Uani d PD 0.50 1 C 2
    H H69D -0.0043 0.0315 0.8780 0.096 Uiso calc PR 0.50 1 C 2
    H H69E -0.1511 0.0785 0.8690 0.096 Uiso calc PR 0.50 1 C 2
    H H69F -0.0546 0.1670 0.8977 0.096 Uiso calc PR 0.50 1 C 2
    C C70 -0.0927(4) 0.6419(4) 0.6433(3) 0.0331(9) Uani d . 1 1 C .
    H H70 -0.0050 0.6365 0.6637 0.040 Uiso calc R 1 1 . .
    C C71 -0.1775(5) 0.7279(4) 0.6971(3) 0.0483(11) Uani d . 1 1 . .
    H H71A -0.2648 0.7347 0.6792 0.072 Uiso calc R 1 1 C .
    H H71B -0.1418 0.8119 0.6829 0.072 Uiso calc R 1 1 . .
    H H71C -0.1807 0.6924 0.7640 0.072 Uiso calc R 1 1 . .
    C C72 -0.0783(5) 0.6970(5) 0.5388(3) 0.0485(11) Uani d . 1 1 . .
    H H72A -0.0156 0.6446 0.5069 0.073 Uiso calc R 1 1 C .
    H H72B -0.0483 0.7832 0.5269 0.073 Uiso calc R 1 1 . .
    H H72C -0.1618 0.6987 0.5157 0.073 Uiso calc R 1 1 . .
    C C73 0.3643(7) 0.8745(7) 0.4607(6) 0.0812(19) Uani d . 1 1 . .
    C C74 0.4569(6) 0.7920(5) 0.4416(5) 0.0625(15) Uani d . 1 1 . .
    H H74 0.4641 0.7108 0.4810 0.075 Uiso calc R 1 1 . .
    C C75 0.5507(7) 0.8303(6) 0.3557(6) 0.0793(18) Uani d . 1 1 . .
    H H75 0.6181 0.7729 0.3394 0.095 Uiso calc R 1 1 . .
    C C76 0.5388(7) 0.9438(6) 0.3032(5) 0.0791(19) Uani d . 1 1 . .
    H H76 0.5972 0.9693 0.2486 0.095 Uiso calc R 1 1 . .
    C C77 0.4397(8) 1.0260(8) 0.3288(8) 0.115(3) Uani d . 1 1 . .
    H H77 0.4318 1.1085 0.2915 0.139 Uiso calc R 1 1 . .
    C C78 0.3510(7) 0.9902(7) 0.4084(7) 0.102(3) Uani d . 1 1 . .
    H H78 0.2831 1.0471 0.4247 0.122 Uiso calc R 1 1 . .
    C C79 0.2648(7) 0.8277(9) 0.5506(7) 0.103(3) Uani d . 1 1 . .
    H H79A 0.1996 0.7782 0.5348 0.154 Uiso calc R 1 1 . .
    H H79B 0.2227 0.9010 0.5727 0.154 Uiso calc R 1 1 . .
    H H79C 0.3108 0.7751 0.5995 0.154 Uiso calc R 1 1 . .
loop_
    _atom_site_aniso_label
    _atom_site_aniso_U_11
    _atom_site_aniso_U_22
    _atom_site_aniso_U_33
    _atom_site_aniso_U_12
    _atom_site_aniso_U_13
    _atom_site_aniso_U_23
    N1 0.0187(14) 0.0383(19) 0.0192(14) -0.0044(12) 0.0031(11) -0.0075(13)
    N2 0.0176(14) 0.043(2) 0.0189(14) -0.0021(13) 0.0023(11) -0.0039(13)
    C1 0.0200(15) 0.040(2) 0.0228(15) -0.0041(13) -0.0009(12) -0.0084(14)
    C2 0.0183(15) 0.043(2) 0.0233(16) -0.0032(14) -0.0013(12) -0.0070(14)
    C3 0.0231(17) 0.044(2) 0.0333(19) -0.0047(15) -0.0003(14) -0.0091(16)
    C4 0.034(2) 0.042(2) 0.047(2) -0.0067(17) 0.0013(17) -0.0034(18)
    C5 0.060(3) 0.046(3) 0.053(3) -0.008(2) 0.014(2) 0.001(2)
    C6 0.062(3) 0.040(3) 0.074(3) -0.012(2) 0.017(3) -0.006(2)
    C7 0.045(2) 0.042(3) 0.062(3) -0.0057(19) 0.009(2) -0.013(2)
    C8 0.053(3) 0.042(3) 0.074(3) 0.003(2) 0.010(2) -0.018(2)
    C9 0.047(3) 0.057(3) 0.065(3) 0.001(2) 0.016(2) -0.024(2)
    C10 0.036(2) 0.052(3) 0.043(2) -0.0009(18) 0.0088(17) -0.0205(19)
    C11 0.0253(17) 0.047(2) 0.0324(19) -0.0056(15) 0.0029(14) -0.0137(16)
    C12 0.039(2) 0.042(2) 0.044(2) -0.0069(18) -0.0040(18) -0.0081(19)
    C13 0.0157(15) 0.0288(19) 0.0226(17) -0.0012(13) 0.0031(13) -0.0009(14)
    C14 0.0205(16) 0.033(2) 0.0163(16) -0.0013(14) 0.0026(12) -0.0051(13)
    C15 0.0181(16) 0.0261(18) 0.0205(16) -0.0001(13) 0.0002(13) -0.0033(13)
    C16 0.0192(16) 0.0261(18) 0.0188(16) -0.0013(13) 0.0049(12) -0.0042(13)
    C17 0.0208(16) 0.0200(17) 0.0210(17) 0.0002(13) 0.0008(13) -0.0018(13)
    C18 0.0154(15) 0.033(2) 0.0232(17) -0.0048(13) 0.0019(13) -0.0039(14)
    C19 0.0181(16) 0.033(2) 0.0151(15) 0.0002(13) 0.0020(12) -0.0040(13)
    C20 0.0229(17) 0.032(2) 0.0263(18) 0.0029(14) -0.0032(13) -0.0085(15)
    C21 0.0243(18) 0.044(2) 0.039(2) 0.0062(16) -0.0108(15) -0.0060(17)
    C22 0.0173(17) 0.053(3) 0.059(3) -0.0006(17) -0.0102(16) -0.013(2)
    C23 0.0224(18) 0.044(2) 0.049(2) -0.0075(16) -0.0001(16) -0.0100(19)
    C24 0.0209(17) 0.032(2) 0.0319(19) -0.0047(15) 0.0016(14) -0.0027(16)
    C25 0.034(2) 0.033(2) 0.0303(19) 0.0014(16) -0.0064(16) -0.0028(16)
    C26 0.068(3) 0.051(3) 0.029(2) -0.013(2) -0.003(2) -0.0002(19)
    C27 0.079(4) 0.040(3) 0.054(3) -0.001(2) 0.004(3) -0.015(2)
    C28 0.032(2) 0.032(2) 0.054(3) -0.0044(17) -0.0039(19) 0.0061(19)
    C29 0.052(4) 0.063(5) 0.032(3) 0.026(4) 0.008(4) 0.000(3)
    C30 0.085(7) 0.046(5) 0.029(4) 0.020(4) -0.010(4) -0.007(3)
    C28' 0.032(2) 0.032(2) 0.054(3) -0.0044(17) -0.0039(19) 0.0061(19)
    C29' 0.052(4) 0.063(5) 0.032(3) 0.026(4) 0.008(4) 0.000(3)
    C30' 0.085(7) 0.046(5) 0.029(4) 0.020(4) -0.010(4) -0.007(3)
    C31 0.0175(15) 0.0286(19) 0.0214(17) -0.0066(13) 0.0033(13) -0.0037(14)
    C32 0.0265(18) 0.029(2) 0.0227(17) -0.0062(14) 0.0019(14) -0.0045(14)
    C33 0.040(2) 0.037(2) 0.0255(19) -0.0074(17) 0.0000(16) -0.0122(16)
    C34 0.047(2) 0.048(3) 0.0196(18) -0.011(2) -0.0058(16) -0.0056(17)
    C35 0.034(2) 0.036(2) 0.0266(19) -0.0047(16) -0.0059(15) 0.0013(16)
    C36 0.0236(17) 0.031(2) 0.0238(17) -0.0060(14) -0.0026(13) -0.0046(15)
    C37 0.034(2) 0.031(2) 0.0289(19) -0.0010(16) 0.0007(16) -0.0069(16)
    C38 0.041(2) 0.040(3) 0.050(3) 0.0070(19) 0.0012(19) -0.001(2)
    C39 0.051(3) 0.035(3) 0.070(3) -0.008(2) -0.009(2) 0.013(2)
    C40 0.0284(18) 0.029(2) 0.033(2) 0.0037(15) -0.0070(15) -0.0061(16)
    C41 0.057(3) 0.037(3) 0.086(4) -0.012(2) 0.021(3) -0.012(2)
    C42 0.033(2) 0.061(3) 0.084(4) 0.000(2) -0.004(2) -0.036(3)
    C43 0.0208(17) 0.031(2) 0.0193(17) -0.0008(14) 0.0062(13) -0.0044(14)
    C44 0.0151(15) 0.034(2) 0.0222(17) -0.0023(13) 0.0004(13) -0.0049(14)
    C45 0.0201(16) 0.0290(19) 0.0177(16) -0.0017(13) -0.0015(13) -0.0029(13)
    C46 0.0164(15) 0.0270(18) 0.0212(16) -0.0020(13) 0.0015(12) 0.0001(13)
    C47 0.0182(16) 0.0267(18) 0.0216(16) -0.0017(13) 0.0004(13) -0.0021(13)
    C48 0.0223(17) 0.034(2) 0.0190(16) -0.0012(14) -0.0025(13) -0.0032(14)
    C49 0.0166(15) 0.0297(19) 0.0167(16) -0.0064(13) 0.0003(12) -0.0003(13)
    C50 0.0231(17) 0.033(2) 0.0238(17) -0.0022(15) -0.0034(14) 0.0001(15)
    C51 0.034(2) 0.038(2) 0.0246(19) -0.0042(17) -0.0101(15) 0.0010(16)
    C52 0.042(2) 0.042(2) 0.0221(18) -0.0076(18) -0.0092(16) -0.0042(16)
    C53 0.035(2) 0.031(2) 0.0256(18) -0.0066(15) -0.0014(15) -0.0070(15)
    C54 0.0240(17) 0.0291(19) 0.0198(16) -0.0058(14) 0.0027(13) -0.0009(14)
    C55 0.037(2) 0.034(2) 0.0307(19) 0.0034(17) -0.0126(16) -0.0056(16)
    C56 0.028(7) 0.058(4) 0.140(12) -0.021(5) 0.017(6) -0.067(6)
    C57 0.030(3) 0.053(9) 0.077(12) -0.001(3) 0.013(4) -0.026(9)
    C55' 0.037(2) 0.034(2) 0.0307(19) 0.0034(17) -0.0126(16) -0.0056(16)
    C56' 0.028(7) 0.058(4) 0.140(12) -0.021(5) 0.017(6) -0.067(6)
    C57' 0.030(3) 0.053(9) 0.077(12) -0.001(3) 0.013(4) -0.026(9)
    C58 0.0306(19) 0.029(2) 0.0231(17) 0.0001(15) -0.0002(15) -0.0024(15)
    C59 0.041(2) 0.034(2) 0.057(3) -0.0089(18) -0.008(2) 0.007(2)
    C60 0.028(2) 0.049(3) 0.048(3) -0.0014(18) 0.0006(18) 0.003(2)
    C61 0.0172(16) 0.038(2) 0.0207(16) -0.0012(14) 0.0004(13) -0.0076(15)
    C62 0.0211(17) 0.035(2) 0.0321(19) -0.0029(15) -0.0012(14) -0.0037(16)
    C63 0.027(2) 0.040(2) 0.062(3) -0.0086(17) -0.0046(19) -0.010(2)
    C64 0.0243(19) 0.057(3) 0.067(3) -0.0013(18) -0.0115(19) -0.022(2)
    C65 0.029(2) 0.051(3) 0.043(2) 0.0096(18) -0.0107(17) -0.0130(19)
    C66 0.0268(18) 0.038(2) 0.0201(17) 0.0009(15) -0.0015(13) -0.0050(15)
    C67 0.0251(18) 0.032(2) 0.052(3) -0.0041(16) -0.0068(17) -0.0005(18)
    C68 0.109(17) 0.096(8) 0.039(7) 0.083(10) 0.009(10) -0.012(7)
    C69 0.094(14) 0.075(9) 0.022(3) 0.039(6) -0.014(5) -0.017(5)
    C67' 0.0251(18) 0.032(2) 0.052(3) -0.0041(16) -0.0068(17) -0.0005(18)
    C68' 0.109(17) 0.096(8) 0.039(7) 0.083(10) 0.009(10) -0.012(7)
    C69' 0.094(14) 0.075(9) 0.022(3) 0.039(6) -0.014(5) -0.017(5)
    C70 0.037(2) 0.032(2) 0.0291(19) 0.0067(16) -0.0093(16) -0.0039(15)
    C71 0.062(3) 0.037(3) 0.043(2) -0.001(2) 0.005(2) -0.0098(19)
    C72 0.061(3) 0.045(3) 0.037(2) -0.003(2) -0.005(2) -0.0014(19)
    C73 0.070(4) 0.065(4) 0.117(6) 0.009(3) -0.027(4) -0.032(4)
    C74 0.072(4) 0.040(3) 0.080(4) -0.005(2) -0.025(3) -0.012(3)
    C75 0.074(4) 0.056(4) 0.110(5) -0.008(3) -0.023(4) -0.015(3)
    C76 0.082(4) 0.056(4) 0.088(5) -0.008(3) 0.007(4) -0.001(3)
    C77 0.081(5) 0.068(5) 0.176(10) -0.005(4) 0.019(5) 0.001(5)
    C78 0.070(4) 0.067(4) 0.155(8) 0.011(3) 0.003(5) -0.007(5)
    C79 0.066(4) 0.129(7) 0.116(6) -0.026(5) -0.002(4) -0.030(6)
_geom_special_details
;
All e.s.d.'s (except the e.s.d. in the dihedral angle between two l.s. planes)
are estimated using the full covariance matrix. The cell e.s.d.'s are taken
into account individually in the estimation of e.s.d.'s in distances, angles
and torsion angles; correlations between e.s.d.'s in cell parameters are only
used when they are defined by crystal symmetry. An approximate (isotropic)
treatment of cell e.s.d.'s is used for estimating e.s.d.'s involving l.s.
planes.
;
loop_
    _geom_bond_atom_site_label_1
    _geom_bond_atom_site_label_2
    _geom_bond_site_symmetry_2
    _geom_bond_distance
    _geom_bond_publ_flag
    N1 C1 . 1.258(5) ?
    N1 C13 . 1.422(4) ?
    N2 C2 . 1.256(5) ?
    N2 C43 . 1.415(4) ?
    C1 C11 . 1.483(5) ?
    C1 C2 . 1.524(4) ?
    C2 C3 . 1.482(6) ?
    C3 C4 . 1.375(6) ?
    C3 C12 . 1.412(6) ?
    C4 C5 . 1.409(7) ?
    C4 H4 . 0.9500 ?
    C5 C6 . 1.344(8) ?
    C5 H5 . 0.9500 ?
    C6 C7 . 1.427(7) ?
    C6 H6 . 0.9500 ?
    C7 C12 . 1.398(7) ?
    C7 C8 . 1.432(7) ?
    C8 C9 . 1.355(7) ?
    C8 H8 . 0.9500 ?
    C9 C10 . 1.429(7) ?
    C9 H9 . 0.9500 ?
    C10 C11 . 1.372(5) ?
    C10 H10 . 0.9500 ?
    C11 C12 . 1.426(6) ?
    C13 C18 . 1.386(5) ?
    C13 C14 . 1.387(5) ?
    C14 C15 . 1.402(5) ?
    C14 H14 . 0.9500 ?
    C15 C16 . 1.399(5) ?
    C15 C19 . 1.490(5) ?
    C16 C17 . 1.383(5) ?
    C16 H16 . 0.9500 ?
    C17 C18 . 1.393(5) ?
    C17 C31 . 1.499(5) ?
    C18 H18 . 0.9500 ?
    C19 C20 . 1.406(5) ?
    C19 C24 . 1.408(5) ?
    C20 C21 . 1.388(5) ?
    C20 C25 . 1.510(6) ?
    C21 C22 . 1.378(6) ?
    C21 H21 . 0.9500 ?
    C22 C23 . 1.371(6) ?
    C22 H22 . 0.9500 ?
    C23 C24 . 1.391(5) ?
    C23 H23 . 0.9500 ?
    C24 C28 . 1.516(5) ?
    C25 C26 . 1.516(6) ?
    C25 C27 . 1.527(6) ?
    C25 H25 . 1.0000 ?
    C26 H26A . 0.9800 ?
    C26 H26B . 0.9800 ?
    C26 H26C . 0.9800 ?
    C27 H27A . 0.9800 ?
    C27 H27B . 0.9800 ?
    C27 H27C . 0.9800 ?
    C28 C30 . 1.529(6) ?
    C28 C29 . 1.550(6) ?
    C28 H28 . 1.0000 ?
    C29 H29A . 0.9800 ?
    C29 H29B . 0.9800 ?
    C29 H29C . 0.9800 ?
    C30 H30A . 0.9800 ?
    C30 H30B . 0.9800 ?
    C30 H30C . 0.9800 ?
    C29' H29D . 0.9800 ?
    C29' H29E . 0.9800 ?
    C29' H29F . 0.9800 ?
    C30' H30D . 0.9800 ?
    C30' H30E . 0.9800 ?
    C30' H30F . 0.9800 ?
    C31 C32 . 1.402(5) ?
    C31 C36 . 1.408(5) ?
    C32 C33 . 1.398(5) ?
    C32 C37 . 1.526(5) ?
    C33 C34 . 1.374(6) ?
    C33 H33 . 0.9500 ?
    C34 C35 . 1.380(6) ?
    C34 H34 . 0.9500 ?
    C35 C36 . 1.385(5) ?
    C35 H35 . 0.9500 ?
    C36 C40 . 1.535(5) ?
    C37 C39 . 1.516(6) ?
    C37 C38 . 1.522(6) ?
    C37 H37 . 1.0000 ?
    C38 H38A . 0.9800 ?
    C38 H38B . 0.9800 ?
    C38 H38C . 0.9800 ?
    C39 H39A . 0.9800 ?
    C39 H39B . 0.9800 ?
    C39 H39C . 0.9800 ?
    C40 C42 . 1.498(6) ?
    C40 C41 . 1.535(6) ?
    C40 H40 . 1.0000 ?
    C41 H41A . 0.9800 ?
    C41 H41B . 0.9800 ?
    C41 H41C . 0.9800 ?
    C42 H42A . 0.9800 ?
    C42 H42B . 0.9800 ?
    C42 H42C . 0.9800 ?
    C43 C48 . 1.392(5) ?
    C43 C44 . 1.393(5) ?
    C44 C45 . 1.394(5) ?
    C44 H44 . 0.9500 ?
    C45 C46 . 1.398(5) ?
    C45 C49 . 1.499(5) ?
    C46 C47 . 1.388(5) ?
    C46 H46 . 0.9500 ?
    C47 C48 . 1.383(5) ?
    C47 C61 . 1.501(5) ?
    C48 H48 . 0.9500 ?
    C49 C54 . 1.401(5) ?
    C49 C50 . 1.405(5) ?
    C50 C51 . 1.404(5) ?
    C50 C55 . 1.506(6) ?
    C51 C52 . 1.374(6) ?
    C51 H51 . 0.9500 ?
    C52 C53 . 1.388(6) ?
    C52 H52 . 0.9500 ?
    C53 C54 . 1.392(5) ?
    C53 H53 . 0.9500 ?
    C54 C58 . 1.524(5) ?
    C55 C56 . 1.511(6) ?
    C55 C57 . 1.513(6) ?
    C55 H55 . 1.0000 ?
    C56 H56A . 0.9800 ?
    C56 H56B . 0.9800 ?
    C56 H56C . 0.9800 ?
    C57 H57A . 0.9800 ?
    C57 H57B . 0.9800 ?
    C57 H57C . 0.9800 ?
    C56' H56D . 0.9800 ?
    C56' H56E . 0.9800 ?
    C56' H56F . 0.9800 ?
    C57' H57D . 0.9800 ?
    C57' H57E . 0.9800 ?
    C57' H57F . 0.9800 ?
    C58 C60 . 1.519(5) ?
    C58 C59 . 1.520(6) ?
    C58 H58 . 1.0000 ?
    C59 H59A . 0.9800 ?
    C59 H59B . 0.9800 ?
    C59 H59C . 0.9800 ?
    C60 H60A . 0.9800 ?
    C60 H60B . 0.9800 ?
    C60 H60C . 0.9800 ?
    C61 C62 . 1.403(6) ?
    C61 C66 . 1.408(5) ?
    C62 C63 . 1.390(5) ?
    C62 C67 . 1.520(5) ?
    C63 C64 . 1.383(7) ?
    C63 H63 . 0.9500 ?
    C64 C65 . 1.357(7) ?
    C64 H64 . 0.9500 ?
    C65 C66 . 1.401(6) ?
    C65 H65 . 0.9500 ?
    C66 C70 . 1.515(6) ?
    C67 C68 . 1.511(6) ?
    C67 C69 . 1.516(6) ?
    C67 H67 . 1.0000 ?
    C68 H68A . 0.9800 ?
    C68 H68B . 0.9800 ?
    C68 H68C . 0.9800 ?
    C69 H69A . 0.9800 ?
    C69 H69B . 0.9800 ?
    C69 H69C . 0.9800 ?
    C68' H68D . 0.9800 ?
    C68' H68E . 0.9800 ?
    C68' H68F . 0.9800 ?
    C69' H69D . 0.9800 ?
    C69' H69E . 0.9800 ?
    C69' H69F . 0.9800 ?
    C70 C71 . 1.522(6) ?
    C70 C72 . 1.527(6) ?
    C70 H70 . 1.0000 ?
    C71 H71A . 0.9800 ?
    C71 H71B . 0.9800 ?
    C71 H71C . 0.9800 ?
    C72 H72A . 0.9800 ?
    C72 H72B . 0.9800 ?
    C72 H72C . 0.9800 ?
    C73 C74 . 1.319(9) ?
    C73 C78 . 1.335(10) ?
    C73 C79 . 1.591(12) ?
    C74 C75 . 1.503(10) ?
    C74 H74 . 0.9500 ?
    C75 C76 . 1.315(9) ?
    C75 H75 . 0.9500 ?
    C76 C77 . 1.389(11) ?
    C76 H76 . 0.9500 ?
    C77 C78 . 1.403(12) ?
    C77 H77 . 0.9500 ?
    C78 H78 . 0.9500 ?
    C79 H79A . 0.9800 ?
    C79 H79B . 0.9800 ?
    C79 H79C . 0.9800 ?
loop_
    _geom_angle_atom_site_label_1
    _geom_angle_atom_site_label_2
    _geom_angle_atom_site_label_3
    _geom_angle_site_symmetry_1
    _geom_angle_site_symmetry_3
    _geom_angle
    _geom_angle_publ_flag
    C1 N1 C13 . . 121.0(3) ?
    C2 N2 C43 . . 118.7(3) ?
    N1 C1 C11 . . 132.1(3) ?
    N1 C1 C2 . . 121.1(3) ?
    C11 C1 C2 . . 106.8(3) ?
    N2 C2 C3 . . 132.8(3) ?
    N2 C2 C1 . . 120.5(3) ?
    C3 C2 C1 . . 106.5(3) ?
    C4 C3 C12 . . 118.5(4) ?
    C4 C3 C2 . . 134.5(4) ?
    C12 C3 C2 . . 106.9(3) ?
    C3 C4 C5 . . 117.7(4) ?
    C3 C4 H4 . . 121.1 ?
    C5 C4 H4 . . 121.1 ?
    C6 C5 C4 . . 124.2(5) ?
    C6 C5 H5 . . 117.9 ?
    C4 C5 H5 . . 117.9 ?
    C5 C6 C7 . . 119.9(5) ?
    C5 C6 H6 . . 120.1 ?
    C7 C6 H6 . . 120.1 ?
    C12 C7 C6 . . 115.7(4) ?
    C12 C7 C8 . . 116.8(4) ?
    C6 C7 C8 . . 127.4(5) ?
    C9 C8 C7 . . 120.8(5) ?
    C9 C8 H8 . . 119.6 ?
    C7 C8 H8 . . 119.6 ?
    C8 C9 C10 . . 121.8(4) ?
    C8 C9 H9 . . 119.1 ?
    C10 C9 H9 . . 119.1 ?
    C11 C10 C9 . . 119.2(4) ?
    C11 C10 H10 . . 120.4 ?
    C9 C10 H10 . . 120.4 ?
    C10 C11 C12 . . 118.9(4) ?
    C10 C11 C1 . . 134.8(4) ?
    C12 C11 C1 . . 106.3(3) ?
    C7 C12 C3 . . 124.0(4) ?
    C7 C12 C11 . . 122.5(4) ?
    C3 C12 C11 . . 113.5(4) ?
    C18 C13 C14 . . 120.5(3) ?
    C18 C13 N1 . . 119.6(3) ?
    C14 C13 N1 . . 119.8(3) ?
    C13 C14 C15 . . 120.1(3) ?
    C13 C14 H14 . . 119.9 ?
    C15 C14 H14 . . 119.9 ?
    C16 C15 C14 . . 118.6(3) ?
    C16 C15 C19 . . 121.5(3) ?
    C14 C15 C19 . . 119.8(3) ?
    C17 C16 C15 . . 121.2(3) ?
    C17 C16 H16 . . 119.4 ?
    C15 C16 H16 . . 119.4 ?
    C16 C17 C18 . . 119.5(3) ?
    C16 C17 C31 . . 120.5(3) ?
    C18 C17 C31 . . 120.0(3) ?
    C13 C18 C17 . . 120.1(3) ?
    C13 C18 H18 . . 120.0 ?
    C17 C18 H18 . . 120.0 ?
    C20 C19 C24 . . 120.3(3) ?
    C20 C19 C15 . . 118.5(3) ?
    C24 C19 C15 . . 121.1(3) ?
    C21 C20 C19 . . 118.7(4) ?
    C21 C20 C25 . . 119.5(3) ?
    C19 C20 C25 . . 121.9(3) ?
    C22 C21 C20 . . 121.1(4) ?
    C22 C21 H21 . . 119.5 ?
    C20 C21 H21 . . 119.5 ?
    C23 C22 C21 . . 120.2(4) ?
    C23 C22 H22 . . 119.9 ?
    C21 C22 H22 . . 119.9 ?
    C22 C23 C24 . . 121.2(4) ?
    C22 C23 H23 . . 119.4 ?
    C24 C23 H23 . . 119.4 ?
    C23 C24 C19 . . 118.5(4) ?
    C23 C24 C28 . . 120.1(4) ?
    C19 C24 C28 . . 121.3(3) ?
    C20 C25 C26 . . 113.4(4) ?
    C20 C25 C27 . . 111.0(4) ?
    C26 C25 C27 . . 110.5(4) ?
    C20 C25 H25 . . 107.2 ?
    C26 C25 H25 . . 107.2 ?
    C27 C25 H25 . . 107.2 ?
    C25 C26 H26A . . 109.5 ?
    C25 C26 H26B . . 109.5 ?
    H26A C26 H26B . . 109.5 ?
    C25 C26 H26C . . 109.5 ?
    H26A C26 H26C . . 109.5 ?
    H26B C26 H26C . . 109.5 ?
    C25 C27 H27A . . 109.5 ?
    C25 C27 H27B . . 109.5 ?
    H27A C27 H27B . . 109.5 ?
    C25 C27 H27C . . 109.5 ?
    H27A C27 H27C . . 109.5 ?
    H27B C27 H27C . . 109.5 ?
    C24 C28 C30 . . 110.7(6) ?
    C24 C28 C29 . . 109.5(5) ?
    C30 C28 C29 . . 86.7(6) ?
    C24 C28 H28 . . 115.5 ?
    C30 C28 H28 . . 115.5 ?
    C29 C28 H28 . . 115.5 ?
    H29D C29' H29E . . 109.5 ?
    H29D C29' H29F . . 109.5 ?
    H29E C29' H29F . . 109.5 ?
    H30D C30' H30E . . 109.5 ?
    H30D C30' H30F . . 109.5 ?
    H30E C30' H30F . . 109.5 ?
    C32 C31 C36 . . 121.0(3) ?
    C32 C31 C17 . . 119.1(3) ?
    C36 C31 C17 . . 119.9(3) ?
    C33 C32 C31 . . 118.0(3) ?
    C33 C32 C37 . . 120.1(4) ?
    C31 C32 C37 . . 121.8(3) ?
    C34 C33 C32 . . 121.3(4) ?
    C34 C33 H33 . . 119.3 ?
    C32 C33 H33 . . 119.3 ?
    C33 C34 C35 . . 119.9(4) ?
    C33 C34 H34 . . 120.0 ?
    C35 C34 H34 . . 120.0 ?
    C34 C35 C36 . . 121.3(4) ?
    C34 C35 H35 . . 119.3 ?
    C36 C35 H35 . . 119.3 ?
    C35 C36 C31 . . 118.4(3) ?
    C35 C36 C40 . . 120.4(3) ?
    C31 C36 C40 . . 121.3(3) ?
    C39 C37 C38 . . 111.1(4) ?
    C39 C37 C32 . . 111.6(3) ?
    C38 C37 C32 . . 112.1(3) ?
    C39 C37 H37 . . 107.2 ?
    C38 C37 H37 . . 107.2 ?
    C32 C37 H37 . . 107.2 ?
    C37 C38 H38A . . 109.5 ?
    C37 C38 H38B . . 109.5 ?
    H38A C38 H38B . . 109.5 ?
    C37 C38 H38C . . 109.5 ?
    H38A C38 H38C . . 109.5 ?
    H38B C38 H38C . . 109.5 ?
    C37 C39 H39A . . 109.5 ?
    C37 C39 H39B . . 109.5 ?
    H39A C39 H39B . . 109.5 ?
    C37 C39 H39C . . 109.5 ?
    H39A C39 H39C . . 109.5 ?
    H39B C39 H39C . . 109.5 ?
    C42 C40 C36 . . 112.3(3) ?
    C42 C40 C41 . . 110.4(4) ?
    C36 C40 C41 . . 110.8(3) ?
    C42 C40 H40 . . 107.7 ?
    C36 C40 H40 . . 107.7 ?
    C41 C40 H40 . . 107.7 ?
    C40 C41 H41A . . 109.5 ?
    C40 C41 H41B . . 109.5 ?
    H41A C41 H41B . . 109.5 ?
    C40 C41 H41C . . 109.5 ?
    H41A C41 H41C . . 109.5 ?
    H41B C41 H41C . . 109.5 ?
    C40 C42 H42A . . 109.5 ?
    C40 C42 H42B . . 109.5 ?
    H42A C42 H42B . . 109.5 ?
    C40 C42 H42C . . 109.5 ?
    H42A C42 H42C . . 109.5 ?
    H42B C42 H42C . . 109.5 ?
    C48 C43 C44 . . 120.1(3) ?
    C48 C43 N2 . . 119.9(3) ?
    C44 C43 N2 . . 120.0(3) ?
    C43 C44 C45 . . 120.0(3) ?
    C43 C44 H44 . . 120.0 ?
    C45 C44 H44 . . 120.0 ?
    C44 C45 C46 . . 119.1(3) ?
    C44 C45 C49 . . 120.7(3) ?
    C46 C45 C49 . . 120.1(3) ?
    C47 C46 C45 . . 120.9(3) ?
    C47 C46 H46 . . 119.6 ?
    C45 C46 H46 . . 119.6 ?
    C48 C47 C46 . . 119.5(3) ?
    C48 C47 C61 . . 120.6(3) ?
    C46 C47 C61 . . 119.8(3) ?
    C47 C48 C43 . . 120.3(3) ?
    C47 C48 H48 . . 119.9 ?
    C43 C48 H48 . . 119.9 ?
    C54 C49 C50 . . 121.2(3) ?
    C54 C49 C45 . . 119.3(3) ?
    C50 C49 C45 . . 119.5(3) ?
    C51 C50 C49 . . 117.9(4) ?
    C51 C50 C55 . . 120.1(3) ?
    C49 C50 C55 . . 122.1(3) ?
    C52 C51 C50 . . 121.1(4) ?
    C52 C51 H51 . . 119.5 ?
    C50 C51 H51 . . 119.5 ?
    C51 C52 C53 . . 120.6(4) ?
    C51 C52 H52 . . 119.7 ?
    C53 C52 H52 . . 119.7 ?
    C52 C53 C54 . . 120.2(4) ?
    C52 C53 H53 . . 119.9 ?
    C54 C53 H53 . . 119.9 ?
    C53 C54 C49 . . 119.1(3) ?
    C53 C54 C58 . . 119.4(4) ?
    C49 C54 C58 . . 121.5(3) ?
    C50 C55 C56 . . 113.9(9) ?
    C50 C55 C57 . . 114.5(13) ?
    C56 C55 C57 . . 123.6(14) ?
    C50 C55 H55 . . 99.5 ?
    C56 C55 H55 . . 99.5 ?
    C57 C55 H55 . . 99.5 ?
    C55 C56 H56A . . 109.5 ?
    C55 C56 H56B . . 109.5 ?
    H56A C56 H56B . . 109.5 ?
    C55 C56 H56C . . 109.5 ?
    H56A C56 H56C . . 109.5 ?
    H56B C56 H56C . . 109.5 ?
    C55 C57 H57A . . 109.5 ?
    C55 C57 H57B . . 109.5 ?
    H57A C57 H57B . . 109.5 ?
    C55 C57 H57C . . 109.5 ?
    H57A C57 H57C . . 109.5 ?
    H57B C57 H57C . . 109.5 ?
    H56D C56' H56E . . 109.5 ?
    H56D C56' H56F . . 109.5 ?
    H56E C56' H56F . . 109.5 ?
    H57D C57' H57E . . 109.5 ?
    H57D C57' H57F . . 109.5 ?
    H57E C57' H57F . . 109.5 ?
    C60 C58 C59 . . 110.5(4) ?
    C60 C58 C54 . . 111.4(3) ?
    C59 C58 C54 . . 111.9(3) ?
    C60 C58 H58 . . 107.6 ?
    C59 C58 H58 . . 107.6 ?
    C54 C58 H58 . . 107.6 ?
    C58 C59 H59A . . 109.5 ?
    C58 C59 H59B . . 109.5 ?
    H59A C59 H59B . . 109.5 ?
    C58 C59 H59C . . 109.5 ?
    H59A C59 H59C . . 109.5 ?
    H59B C59 H59C . . 109.5 ?
    C58 C60 H60A . . 109.5 ?
    C58 C60 H60B . . 109.5 ?
    H60A C60 H60B . . 109.5 ?
    C58 C60 H60C . . 109.5 ?
    H60A C60 H60C . . 109.5 ?
    H60B C60 H60C . . 109.5 ?
    C62 C61 C66 . . 121.6(3) ?
    C62 C61 C47 . . 120.1(3) ?
    C66 C61 C47 . . 118.3(3) ?
    C63 C62 C61 . . 118.2(4) ?
    C63 C62 C67 . . 119.2(4) ?
    C61 C62 C67 . . 122.6(3) ?
    C64 C63 C62 . . 120.5(4) ?
    C64 C63 H63 . . 119.7 ?
    C62 C63 H63 . . 119.7 ?
    C65 C64 C63 . . 120.9(4) ?
    C65 C64 H64 . . 119.6 ?
    C63 C64 H64 . . 119.6 ?
    C64 C65 C66 . . 121.4(4) ?
    C64 C65 H65 . . 119.3 ?
    C66 C65 H65 . . 119.3 ?
    C65 C66 C61 . . 117.3(4) ?
    C65 C66 C70 . . 120.4(4) ?
    C61 C66 C70 . . 122.2(3) ?
    C68 C67 C69 . . 109.5(18) ?
    C68 C67 C62 . . 114.6(14) ?
    C69 C67 C62 . . 110.0(15) ?
    C68 C67 H67 . . 107.5 ?
    C69 C67 H67 . . 107.5 ?
    C62 C67 H67 . . 107.5 ?
    C67 C68 H68A . . 109.5 ?
    C67 C68 H68B . . 109.5 ?
    H68A C68 H68B . . 109.5 ?
    C67 C68 H68C . . 109.5 ?
    H68A C68 H68C . . 109.5 ?
    H68B C68 H68C . . 109.5 ?
    C67 C69 H69A . . 109.5 ?
    C67 C69 H69B . . 109.5 ?
    H69A C69 H69B . . 109.5 ?
    C67 C69 H69C . . 109.5 ?
    H69A C69 H69C . . 109.5 ?
    H69B C69 H69C . . 109.5 ?
    H68D C68' H68E . . 109.5 ?
    H68D C68' H68F . . 109.5 ?
    H68E C68' H68F . . 109.5 ?
    H69D C69' H69E . . 109.5 ?
    H69D C69' H69F . . 109.5 ?
    H69E C69' H69F . . 109.5 ?
    C66 C70 C71 . . 112.3(4) ?
    C66 C70 C72 . . 111.0(4) ?
    C71 C70 C72 . . 111.5(4) ?
    C66 C70 H70 . . 107.3 ?
    C71 C70 H70 . . 107.3 ?
    C72 C70 H70 . . 107.3 ?
    C70 C71 H71A . . 109.5 ?
    C70 C71 H71B . . 109.5 ?
    H71A C71 H71B . . 109.5 ?
    C70 C71 H71C . . 109.5 ?
    H71A C71 H71C . . 109.5 ?
    H71B C71 H71C . . 109.5 ?
    C70 C72 H72A . . 109.5 ?
    C70 C72 H72B . . 109.5 ?
    H72A C72 H72B . . 109.5 ?
    C70 C72 H72C . . 109.5 ?
    H72A C72 H72C . . 109.5 ?
    H72B C72 H72C . . 109.5 ?
    C74 C73 C78 . . 123.3(8) ?
    C74 C73 C79 . . 116.0(7) ?
    C78 C73 C79 . . 120.7(7) ?
    C73 C74 C75 . . 118.0(6) ?
    C73 C74 H74 . . 121.0 ?
    C75 C74 H74 . . 121.0 ?
    C76 C75 C74 . . 119.5(7) ?
    C76 C75 H75 . . 120.2 ?
    C74 C75 H75 . . 120.2 ?
    C75 C76 C77 . . 119.0(8) ?
    C75 C76 H76 . . 120.5 ?
    C77 C76 H76 . . 120.5 ?
    C76 C77 C78 . . 121.7(7) ?
    C76 C77 H77 . . 119.2 ?
    C78 C77 H77 . . 119.2 ?
    C73 C78 C77 . . 118.5(7) ?
    C73 C78 H78 . . 120.8 ?
    C77 C78 H78 . . 120.8 ?
    C73 C79 H79A . . 109.5 ?
    C73 C79 H79B . . 109.5 ?
    H79A C79 H79B . . 109.5 ?
    C73 C79 H79C . . 109.5 ?
    H79A C79 H79C . . 109.5 ?
    H79B C79 H79C . . 109.5 ?
loop_
    _geom_torsion_atom_site_label_1
    _geom_torsion_atom_site_label_2
    _geom_torsion_atom_site_label_3
    _geom_torsion_atom_site_label_4
    _geom_torsion_site_symmetry_1
    _geom_torsion_site_symmetry_2
    _geom_torsion_site_symmetry_3
    _geom_torsion_site_symmetry_4
    _geom_torsion
    _geom_torsion_publ_flag
    C13 N1 C1 C11 . . . . 2.0(6) ?
    C13 N1 C1 C2 . . . . 179.6(3) ?
    C43 N2 C2 C3 . . . . -5.5(6) ?
    C43 N2 C2 C1 . . . . -178.9(3) ?
    N1 C1 C2 N2 . . . . -4.0(5) ?
    C11 C1 C2 N2 . . . . 174.1(3) ?
    N1 C1 C2 C3 . . . . -178.9(3) ?
    C11 C1 C2 C3 . . . . -0.8(3) ?
    N2 C2 C3 C4 . . . . 2.9(7) ?
    C1 C2 C3 C4 . . . . 176.9(4) ?
    N2 C2 C3 C12 . . . . -172.4(4) ?
    C1 C2 C3 C12 . . . . 1.6(4) ?
    C12 C3 C4 C5 . . . . 1.8(6) ?
    C2 C3 C4 C5 . . . . -173.2(4) ?
    C3 C4 C5 C6 . . . . -2.3(8) ?
    C4 C5 C6 C7 . . . . 1.4(10) ?
    C5 C6 C7 C12 . . . . 0.0(8) ?
    C5 C6 C7 C8 . . . . 178.7(6) ?
    C12 C7 C8 C9 . . . . 0.8(8) ?
    C6 C7 C8 C9 . . . . -177.8(6) ?
    C7 C8 C9 C10 . . . . -0.2(9) ?
    C8 C9 C10 C11 . . . . 0.5(8) ?
    C9 C10 C11 C12 . . . . -1.4(6) ?
    C9 C10 C11 C1 . . . . 176.4(4) ?
    N1 C1 C11 C10 . . . . -0.5(7) ?
    C2 C1 C11 C10 . . . . -178.3(4) ?
    N1 C1 C11 C12 . . . . 177.5(4) ?
    C2 C1 C11 C12 . . . . -0.3(4) ?
    C6 C7 C12 C3 . . . . -0.4(7) ?
    C8 C7 C12 C3 . . . . -179.3(5) ?
    C6 C7 C12 C11 . . . . 177.0(5) ?
    C8 C7 C12 C11 . . . . -1.8(7) ?
    C4 C3 C12 C7 . . . . -0.5(6) ?
    C2 C3 C12 C7 . . . . 175.7(4) ?
    C4 C3 C12 C11 . . . . -178.2(4) ?
    C2 C3 C12 C11 . . . . -1.9(4) ?
    C10 C11 C12 C7 . . . . 2.1(6) ?
    C1 C11 C12 C7 . . . . -176.3(4) ?
    C10 C11 C12 C3 . . . . 179.8(4) ?
    C1 C11 C12 C3 . . . . 1.4(5) ?
    C1 N1 C13 C18 . . . . 90.4(4) ?
    C1 N1 C13 C14 . . . . -93.0(4) ?
    C18 C13 C14 C15 . . . . -1.1(6) ?
    N1 C13 C14 C15 . . . . -177.6(3) ?
    C13 C14 C15 C16 . . . . 0.3(5) ?
    C13 C14 C15 C19 . . . . -176.8(3) ?
    C14 C15 C16 C17 . . . . 0.6(5) ?
    C19 C15 C16 C17 . . . . 177.7(3) ?
    C15 C16 C17 C18 . . . . -0.8(5) ?
    C15 C16 C17 C31 . . . . -179.2(3) ?
    C14 C13 C18 C17 . . . . 0.9(6) ?
    N1 C13 C18 C17 . . . . 177.4(3) ?
    C16 C17 C18 C13 . . . . 0.1(5) ?
    C31 C17 C18 C13 . . . . 178.4(3) ?
    C16 C15 C19 C20 . . . . -99.2(4) ?
    C14 C15 C19 C20 . . . . 77.8(4) ?
    C16 C15 C19 C24 . . . . 81.6(4) ?
    C14 C15 C19 C24 . . . . -101.4(4) ?
    C24 C19 C20 C21 . . . . 2.6(5) ?
    C15 C19 C20 C21 . . . . -176.6(3) ?
    C24 C19 C20 C25 . . . . -177.3(3) ?
    C15 C19 C20 C25 . . . . 3.5(5) ?
    C19 C20 C21 C22 . . . . -1.1(6) ?
    C25 C20 C21 C22 . . . . 178.8(4) ?
    C20 C21 C22 C23 . . . . -0.8(7) ?
    C21 C22 C23 C24 . . . . 1.3(7) ?
    C22 C23 C24 C19 . . . . 0.2(6) ?
    C22 C23 C24 C28 . . . . 179.4(4) ?
    C20 C19 C24 C23 . . . . -2.1(5) ?
    C15 C19 C24 C23 . . . . 177.0(3) ?
    C20 C19 C24 C28 . . . . 178.7(3) ?
    C15 C19 C24 C28 . . . . -2.2(5) ?
    C21 C20 C25 C26 . . . . 61.0(5) ?
    C19 C20 C25 C26 . . . . -119.0(4) ?
    C21 C20 C25 C27 . . . . -64.1(5) ?
    C19 C20 C25 C27 . . . . 115.9(4) ?
    C23 C24 C28 C30 . . . . 46.7(7) ?
    C19 C24 C28 C30 . . . . -134.1(6) ?
    C23 C24 C28 C29 . . . . -47.3(6) ?
    C19 C24 C28 C29 . . . . 131.9(5) ?
    C16 C17 C31 C32 . . . . 76.7(4) ?
    C18 C17 C31 C32 . . . . -101.7(4) ?
    C16 C17 C31 C36 . . . . -103.8(4) ?
    C18 C17 C31 C36 . . . . 77.9(4) ?
    C36 C31 C32 C33 . . . . 1.1(5) ?
    C17 C31 C32 C33 . . . . -179.4(3) ?
    C36 C31 C32 C37 . . . . -178.5(3) ?
    C17 C31 C32 C37 . . . . 1.0(5) ?
    C31 C32 C33 C34 . . . . -1.7(6) ?
    C37 C32 C33 C34 . . . . 177.9(3) ?
    C32 C33 C34 C35 . . . . 1.0(6) ?
    C33 C34 C35 C36 . . . . 0.5(6) ?
    C34 C35 C36 C31 . . . . -1.1(5) ?
    C34 C35 C36 C40 . . . . 177.9(4) ?
    C32 C31 C36 C35 . . . . 0.3(5) ?
    C17 C31 C36 C35 . . . . -179.2(3) ?
    C32 C31 C36 C40 . . . . -178.7(3) ?
    C17 C31 C36 C40 . . . . 1.8(5) ?
    C33 C32 C37 C39 . . . . -56.0(5) ?
    C31 C32 C37 C39 . . . . 123.5(4) ?
    C33 C32 C37 C38 . . . . 69.3(5) ?
    C31 C32 C37 C38 . . . . -111.1(4) ?
    C35 C36 C40 C42 . . . . 63.6(5) ?
    C31 C36 C40 C42 . . . . -117.5(4) ?
    C35 C36 C40 C41 . . . . -60.3(5) ?
    C31 C36 C40 C41 . . . . 118.6(4) ?
    C2 N2 C43 C48 . . . . -84.7(4) ?
    C2 N2 C43 C44 . . . . 96.4(4) ?
    C48 C43 C44 C45 . . . . 2.1(6) ?
    N2 C43 C44 C45 . . . . -179.1(3) ?
    C43 C44 C45 C46 . . . . -1.1(6) ?
    C43 C44 C45 C49 . . . . 179.6(3) ?
    C44 C45 C46 C47 . . . . -0.6(5) ?
    C49 C45 C46 C47 . . . . 178.7(3) ?
    C45 C46 C47 C48 . . . . 1.3(5) ?
    C45 C46 C47 C61 . . . . -178.1(3) ?
    C46 C47 C48 C43 . . . . -0.3(6) ?
    C61 C47 C48 C43 . . . . 179.1(3) ?
    C44 C43 C48 C47 . . . . -1.4(6) ?
    N2 C43 C48 C47 . . . . 179.8(3) ?
    C44 C45 C49 C54 . . . . 102.4(4) ?
    C46 C45 C49 C54 . . . . -76.9(4) ?
    C44 C45 C49 C50 . . . . -79.4(4) ?
    C46 C45 C49 C50 . . . . 101.3(4) ?
    C54 C49 C50 C51 . . . . -1.2(5) ?
    C45 C49 C50 C51 . . . . -179.4(3) ?
    C54 C49 C50 C55 . . . . 177.5(3) ?
    C45 C49 C50 C55 . . . . -0.7(5) ?
    C49 C50 C51 C52 . . . . 1.0(5) ?
    C55 C50 C51 C52 . . . . -177.7(4) ?
    C50 C51 C52 C53 . . . . 0.1(6) ?
    C51 C52 C53 C54 . . . . -1.1(6) ?
    C52 C53 C54 C49 . . . . 0.9(5) ?
    C52 C53 C54 C58 . . . . -177.8(3) ?
    C50 C49 C54 C53 . . . . 0.3(5) ?
    C45 C49 C54 C53 . . . . 178.5(3) ?
    C50 C49 C54 C58 . . . . 178.9(3) ?
    C45 C49 C54 C58 . . . . -2.9(5) ?
    C51 C50 C55 C56 . . . . 80.0(8) ?
    C49 C50 C55 C56 . . . . -98.6(8) ?
    C51 C50 C55 C57 . . . . -70.2(9) ?
    C49 C50 C55 C57 . . . . 111.2(9) ?
    C53 C54 C58 C60 . . . . -71.5(5) ?
    C49 C54 C58 C60 . . . . 109.9(4) ?
    C53 C54 C58 C59 . . . . 52.8(5) ?
    C49 C54 C58 C59 . . . . -125.8(4) ?
    C48 C47 C61 C62 . . . . 100.9(4) ?
    C46 C47 C61 C62 . . . . -79.6(5) ?
    C48 C47 C61 C66 . . . . -79.7(4) ?
    C46 C47 C61 C66 . . . . 99.7(4) ?
    C66 C61 C62 C63 . . . . -0.8(6) ?
    C47 C61 C62 C63 . . . . 178.5(4) ?
    C66 C61 C62 C67 . . . . 179.2(3) ?
    C47 C61 C62 C67 . . . . -1.5(5) ?
    C61 C62 C63 C64 . . . . 0.6(6) ?
    C67 C62 C63 C64 . . . . -179.4(4) ?
    C62 C63 C64 C65 . . . . 0.1(7) ?
    C63 C64 C65 C66 . . . . -0.7(7) ?
    C64 C65 C66 C61 . . . . 0.5(6) ?
    C64 C65 C66 C70 . . . . -176.7(4) ?
    C62 C61 C66 C65 . . . . 0.3(5) ?
    C47 C61 C66 C65 . . . . -179.0(3) ?
    C62 C61 C66 C70 . . . . 177.4(3) ?
    C47 C61 C66 C70 . . . . -2.0(5) ?
    C63 C62 C67 C68 . . . . 73.9(12) ?
    C61 C62 C67 C68 . . . . -106.1(12) ?
    C63 C62 C67 C69 . . . . -50.0(9) ?
    C61 C62 C67 C69 . . . . 129.9(9) ?
    C65 C66 C70 C71 . . . . 54.4(5) ?
    C61 C66 C70 C71 . . . . -122.6(4) ?
    C65 C66 C70 C72 . . . . -71.1(5) ?
    C61 C66 C70 C72 . . . . 111.9(4) ?
    C78 C73 C74 C75 . . . . -0.9(10) ?
    C79 C73 C74 C75 . . . . 178.0(6) ?
    C73 C74 C75 C76 . . . . 0.7(10) ?
    C74 C75 C76 C77 . . . . 0.2(11) ?
    C75 C76 C77 C78 . . . . -0.9(15) ?
    C74 C73 C78 C77 . . . . 0.2(13) ?
    C79 C73 C78 C77 . . . . -178.7(8) ?
    C76 C77 C78 C73 . . . . 0.7(15) ?
