# Supplementary material for: 1,2-Bis{[3,5-bis­(2,6-diisopropyl­phen­yl)phen­yl]imino}­acenaphthene toluene monosolvate
Source: Acta Crystallogr Sect E Struct Rep Online. 2011 Aug 11;67(Pt 9):o2280. doi: 10.1107/S1600536811031242 (PMC3200865; doi:10.1107/S1600536811031242)
Supplement: Supplementary file 2 [file e-67-o2280-Isup2.hkl]

#
# h,k,l, Fc-squared, Fo-squared, sigma(Fo-squared) and status flag
#
data_I
_shelx_title '    tracy in P 1'
_shelx_refln_list_code          4
_shelx_F_calc_maximum      133.65
_exptl_crystal_F_000       576.00
_reflns_d_resolution_high  0.8311
 
loop_
 _symmetry_equiv_pos_as_xyz
 'x, y, z'
 
_cell_length_a    10.4847
_cell_length_b    10.8571
_cell_length_c    14.8431
_cell_angle_alpha  77.447
_cell_angle_beta   82.283
_cell_angle_gamma  85.908
 
_shelx_F_squared_multiplier     1.000
 
loop_
 _refln_index_h
 _refln_index_k
 _refln_index_l
 _refln_F_squared_calc
 _refln_F_squared_meas
 _refln_F_squared_sigma
 _refln_observed_status
   1   0   0       12.58       13.45      0.53 o
   2   0   0      752.89      841.78      5.25 o
   3   0   0     1944.70     2104.28     34.54 o
   4   0   0      329.66      377.27      3.56 o
   5   0   0      283.72      355.77      5.99 o
   6   0   0      206.83      235.64      6.12 o
   7   0   0        6.95        5.24      0.87 o
   8   0   0       17.09       11.96      0.77 o
   9   0   0       48.43       41.06      1.12 o
  10   0   0       34.87       36.29      0.97 o
  11   0   0       13.86       14.18      0.85 o
  12   0   0       31.21       32.19      1.06 o
 -12   1   0       37.64       39.98      1.12 o
 -11   1   0       17.56       10.93      0.77 o
 -10   1   0       18.09       18.30      0.86 o
  -9   1   0      131.45      135.96      2.01 o
  -8   1   0       37.41       36.86      0.98 o
  -7   1   0       82.02       68.15      3.13 o
  -6   1   0      196.70      172.77      9.15 o
  -5   1   0      335.50      306.83      3.78 o
  -4   1   0      674.97      759.38      5.19 o
  -3   1   0      515.57      521.73      7.46 o
  -2   1   0     2643.96     2782.58     10.76 o
  -1   1   0     1775.99     1775.31      7.20 o
   1   1   0      798.55      749.35      3.94 o
   2   1   0     8599.64     8895.97     36.31 o
   3   1   0     2449.35     2498.39     47.60 o
   4   1   0        1.33        3.29      0.83 o
   5   1   0     2317.65     2473.20     47.54 o
   6   1   0      220.76      283.28      9.35 o
   7   1   0        3.83       10.19      0.78 o
   8   1   0       99.54      102.91      1.81 o
   9   1   0        2.77        1.57      0.44 o
  10   1   0      110.87      114.90      2.39 o
  11   1   0       91.48       77.40      1.62 o
  12   1   0       44.84       58.08      2.63 o
 -12   2   0        8.48        9.68      1.44 o
 -11   2   0       31.28       35.28      1.04 o
 -10   2   0       31.09       24.49      1.11 o
  -9   2   0        3.65        2.72      0.48 o
  -8   2   0       77.98       87.67      2.28 o
  -7   2   0      150.70      131.53      4.86 o
  -6   2   0      205.98      182.29      3.38 o
  -5   2   0      132.78      122.42      2.53 o
  -4   2   0      382.83      417.85      4.05 o
  -3   2   0       25.27       19.52      0.94 o
  -2   2   0     2624.43     2880.18     54.99 o
  -1   2   0     3008.29     3215.52     11.14 o
   0   2   0      804.45      824.28      4.43 o
   1   2   0      152.26       83.27      1.38 o
   2   2   0     1106.27     1294.76      6.59 o
   3   2   0     1306.28     1392.89     54.11 o
   4   2   0      109.67      123.77      5.91 o
   5   2   0      481.96      553.37     16.20 o
   6   2   0      183.00      207.65      2.76 o
   7   2   0      142.81      157.80      2.98 o
   8   2   0      354.11      357.43      5.17 o
   9   2   0       35.74       39.67      1.11 o
  10   2   0        3.14        4.85      0.63 o
  11   2   0      139.22      148.80      4.11 o
  12   2   0       99.94      110.09      6.18 o
 -11   3   0       88.95      103.31      2.16 o
 -10   3   0        8.67       11.34      0.77 o
  -9   3   0        4.07        3.70      0.53 o
  -8   3   0      359.94      364.61      7.77 o
  -7   3   0       74.16       77.21      2.25 o
  -6   3   0        6.99        6.38      0.62 o
  -5   3   0        2.51        3.27      0.54 o
  -4   3   0      413.05      389.52      4.17 o
  -3   3   0       72.94       43.41      1.38 o
  -2   3   0      940.15      949.30      5.18 o
  -1   3   0     2204.97     2461.49      7.65 o
   0   3   0     2379.37     2926.42      8.44 o
   1   3   0      193.25      149.55      2.50 o
   2   3   0     1401.68     1470.41     62.95 o
   3   3   0       45.30       30.18      1.06 o
   4   3   0      729.96      855.26     37.85 o
   5   3   0       79.10       79.96      6.11 o
   6   3   0      720.11      715.14     16.02 o
   7   3   0      174.42      156.10      2.22 o
   8   3   0       11.87        7.72      0.61 o
   9   3   0       26.83       19.19      0.84 o
  10   3   0       13.33       11.98      0.85 o
  11   3   0       16.78       20.91      1.11 o
  12   3   0       58.13       60.68      2.24 o
 -11   4   0       47.72       51.18      1.58 o
 -10   4   0        7.73        8.25      0.94 o
  -9   4   0       19.53       17.62      0.82 o
  -8   4   0       95.29      100.04      2.82 o
  -7   4   0       83.47       80.93      1.91 o
  -6   4   0        7.68        5.24      0.59 o
  -5   4   0      682.40      727.98     15.87 o
  -4   4   0       80.15       80.54      1.63 o
  -3   4   0      428.49      424.17      4.24 o
  -2   4   0      996.22     1158.47      8.03 o
  -1   4   0     2252.10     2501.77     16.09 o
   0   4   0     1495.60     1650.29     19.44 o
   1   4   0      107.70      129.78      2.65 o
   2   4   0       29.88       52.31      2.11 o
   3   4   0       95.57       80.68      3.28 o
   4   4   0       28.67       21.90      3.79 o
   5   4   0      538.22      572.65     16.87 o
   6   4   0        5.93        7.66      0.49 o
   7   4   0       36.97       27.87      0.92 o
   8   4   0       96.38       88.64      1.70 o
   9   4   0       39.48       46.59      1.94 o
  10   4   0       19.07       14.77      1.09 o
  11   4   0       27.76       26.78      1.41 o
 -11   5   0       23.63       19.32      1.91 o
 -10   5   0       17.40       18.03      1.08 o
  -9   5   0        0.88        0.13      0.60 o
  -8   5   0        6.23        6.81      0.65 o
  -7   5   0       34.14       25.89      0.79 o
  -6   5   0      106.06       94.42      1.47 o
  -5   5   0      174.34      196.23      2.91 o
  -4   5   0       75.41       75.21      1.69 o
  -3   5   0       11.45       16.44      0.76 o
  -2   5   0      460.10      516.01      3.91 o
  -1   5   0       88.14       56.85      1.32 o
   0   5   0      389.29      350.94      5.53 o
   1   5   0     2538.12     2818.27     74.39 o
   2   5   0       54.75       88.06      2.96 o
   3   5   0       83.24       60.10      2.32 o
   4   5   0      544.76      634.46      9.76 o
   5   5   0        0.88        2.03      0.46 o
   6   5   0      136.09      159.92      2.22 o
   7   5   0      117.96       98.69      1.89 o
   8   5   0       10.97       12.58      0.86 o
   9   5   0        9.87        6.88      0.91 o
  10   5   0       24.08       21.19      1.05 o
  11   5   0        6.79        4.83      0.99 o
 -10   6   0        1.38        2.19      0.54 o
  -9   6   0       50.07       52.59      1.79 o
  -8   6   0       53.25       46.23      1.38 o
  -7   6   0       52.00       43.95      0.96 o
  -6   6   0      657.51      646.42      9.20 o
  -5   6   0       42.88       46.85      1.16 o
  -4   6   0      113.54      125.21      2.01 o
  -3   6   0      439.55      442.79      7.62 o
  -2   6   0       16.08       14.20      0.88 o
  -1   6   0     1200.91     1118.29     46.88 o
   0   6   0       68.27       50.99      1.80 o
   1   6   0      122.71      154.84      4.80 o
   2   6   0        1.44        3.81      1.06 o
   3   6   0       27.48       26.70      1.03 o
   4   6   0       29.59       38.12      1.15 o
   5   6   0       20.83       25.38      1.10 o
   6   6   0       39.36       32.06      1.16 o
   7   6   0       78.18       83.35      1.79 o
   8   6   0       78.70       82.86      1.51 o
   9   6   0       49.88       60.65      1.32 o
  10   6   0       26.37       35.42      1.23 o
  11   6   0       12.61       18.44      1.42 o
 -10   7   0       16.33       13.92      1.12 o
  -9   7   0       58.68       56.40      2.83 o
  -8   7   0        3.74        3.30      0.50 o
  -7   7   0      110.45      119.64      1.93 o
  -6   7   0      163.99      142.45      2.09 o
  -5   7   0        8.99       15.01      0.73 o
  -4   7   0      175.29      166.74      2.24 o
  -3   7   0      194.79      195.62      3.02 o
  -2   7   0       57.21       49.14      1.45 o
  -1   7   0     1673.90     1695.12     31.02 o
   0   7   0       67.13       73.75      1.66 o
   1   7   0       64.13       60.41      2.15 o
   2   7   0       34.45       28.03      0.89 o
   3   7   0      112.20      136.18      2.82 o
   4   7   0        8.63        7.84      0.67 o
   5   7   0       15.36       13.45      0.76 o
   6   7   0       24.50       27.96      1.06 o
   7   7   0       13.88       15.14      0.82 o
   8   7   0       12.97       12.34      0.75 o
   9   7   0       53.93       55.89      1.35 o
  10   7   0       16.65       14.68      0.93 o
  -9   8   0        2.56        5.42      0.60 o
  -8   8   0        4.40        9.26      0.62 o
  -7   8   0        1.20        1.00      0.40 o
  -6   8   0       16.46       16.13      0.84 o
  -5   8   0        8.06        6.99      0.60 o
  -4   8   0      599.88      595.18      9.82 o
  -3   8   0      302.70      295.42      4.84 o
  -2   8   0       53.01       46.72      1.16 o
  -1   8   0     1773.31     1871.38     17.52 o
   0   8   0      100.86       94.08      1.68 o
   1   8   0       74.38       60.45      1.54 o
   2   8   0      130.85      162.43      2.40 o
   3   8   0      119.03       97.94      2.33 o
   4   8   0       94.83       89.64      2.19 o
   5   8   0       71.15       63.25      1.37 o
   6   8   0      265.14      291.89      4.05 o
   7   8   0        0.21        0.79      0.59 o
   8   8   0       25.40       19.45      0.94 o
   9   8   0        6.08        5.38      0.79 o
  10   8   0       58.02       55.56      1.88 o
  -8   9   0        0.47        2.12      0.45 o
  -7   9   0       11.83       11.46      0.66 o
  -6   9   0        1.63        1.05      0.38 o
  -5   9   0       13.06        9.07      0.70 o
  -4   9   0       16.60       16.77      0.82 o
  -3   9   0       22.80       20.29      0.89 o
  -2   9   0      196.10      190.52      4.12 o
  -1   9   0     1292.51     1311.42     23.91 o
   0   9   0        8.89        6.43      0.70 o
   1   9   0      731.47      761.96     15.02 o
   2   9   0       13.49       13.06      0.91 o
   3   9   0       24.80       19.94      1.15 o
   4   9   0        1.65        0.81      0.56 o
   5   9   0      229.30      241.37      4.75 o
   6   9   0       13.73       15.11      0.98 o
   7   9   0      115.79      116.50      2.99 o
   8   9   0       13.06       12.49      1.00 o
   9   9   0       76.22       87.13      1.61 o
  -7  10   0        4.16        6.00      0.61 o
  -6  10   0        2.70        5.57      0.58 o
  -5  10   0       11.62       10.32      0.59 o
  -4  10   0       29.08       28.17      0.96 o
  -3  10   0       23.88       18.42      0.85 o
  -2  10   0      150.06      140.13      3.86 o
  -1  10   0      150.94      139.17      4.50 o
   0  10   0       23.56       17.27      1.41 o
   1  10   0      146.99      154.07      5.17 o
   2  10   0        9.17        8.17      0.98 o
   3  10   0       48.65       60.18      1.97 o
   4  10   0       30.32       21.32      1.16 o
   5  10   0       12.68       15.06      1.01 o
   6  10   0       11.30        9.14      0.83 o
   7  10   0       15.44       20.65      1.66 o
   8  10   0       28.87       45.16      1.27 o
  -5  11   0        0.02        0.18      0.47 o
  -4  11   0        5.11        6.08      0.66 o
  -3  11   0       37.97       36.90      0.95 o
  -2  11   0      117.90      122.77      1.97 o
  -1  11   0       10.47       10.82      0.82 o
   0  11   0       89.88       87.48      2.87 o
   1  11   0        3.46        1.86      0.85 o
   2  11   0       12.88        7.54      2.01 o
   3  11   0      106.62      106.33      4.53 o
   4  11   0        0.95        1.69      1.06 o
   5  11   0        3.43        6.34      1.17 o
   6  11   0        7.37        6.73      1.11 o
  -3  12   0       29.11       31.40      0.91 o
  -2  12   0      164.28      156.63      3.87 o
  -1  12   0        1.33        1.17      0.54 o
   0  12   0       20.92       12.83      1.22 o
   3  12   0       60.92       73.49      3.45 o
   4  12   0        6.19        5.95      1.74 o
  -3 -12   1       54.64       50.52      1.86 o
  -2 -12   1        5.00        8.64      1.32 o
  -1 -12   1        0.69        0.94      0.51 o
   0 -12   1       27.15       29.59      1.10 o
   1 -12   1       72.74       64.18      2.19 o
   2 -12   1       35.92       35.89      1.08 o
   3 -12   1       39.69       37.32      1.72 o
  -6 -11   1        4.18        9.06      1.01 o
  -5 -11   1       26.80       28.83      2.83 o
  -4 -11   1        5.86        3.22      1.13 o
  -3 -11   1      143.08      136.26      6.40 o
  -2 -11   1       13.05       16.50      0.99 o
  -1 -11   1       16.70       11.01      0.89 o
   0 -11   1        3.20        3.55      0.73 o
   1 -11   1       32.22       25.76      0.91 o
   2 -11   1       11.05       12.24      0.69 o
   3 -11   1       61.00       54.08      1.23 o
   4 -11   1        4.22        4.75      0.58 o
   5 -11   1       41.14       48.35      0.99 o
  -7 -10   1        1.60        2.10      0.70 o
  -6 -10   1       12.85        6.72      0.79 o
  -5 -10   1      117.88       96.60      3.98 o
  -4 -10   1       67.49       55.65      1.63 o
  -3 -10   1       52.69       53.63      1.93 o
  -2 -10   1       12.46       17.58      1.17 o
  -1 -10   1      130.86      137.81      3.88 o
   0 -10   1        8.99       10.31      0.87 o
   1 -10   1       62.26       60.38      2.05 o
   2 -10   1       12.61       15.83      0.83 o
   3 -10   1       21.66       19.67      0.88 o
   4 -10   1       42.90       42.11      1.10 o
   5 -10   1        0.48        0.02      0.40 o
   6 -10   1       41.83       37.44      1.05 o
   7 -10   1       62.64       74.28      2.14 o
  -8  -9   1       54.08       49.53      1.51 o
  -7  -9   1       19.54       22.41      1.29 o
  -6  -9   1      210.87      205.58      5.01 o
  -5  -9   1       33.65       29.49      1.46 o
  -4  -9   1      269.53      282.57      8.36 o
  -3  -9   1      176.22      171.72      5.08 o
  -2  -9   1       14.66       10.41      0.83 o
  -1  -9   1      383.16      409.36     10.17 o
   0  -9   1      280.87      306.66      5.16 o
   1  -9   1      836.66      865.74     14.37 o
   2  -9   1      188.33      184.66      4.14 o
   3  -9   1      341.72      336.96      6.90 o
   4  -9   1       36.15       37.24      1.14 o
   5  -9   1       30.29       29.79      1.04 o
   6  -9   1       20.34       20.12      0.82 o
   7  -9   1        4.97        2.62      0.49 o
   8  -9   1       10.72        9.68      0.68 o
  -9  -8   1       18.92       20.82      1.11 o
  -8  -8   1      166.34      171.96      6.13 o
  -7  -8   1       21.36       18.16      1.40 o
  -6  -8   1      118.66      117.29      2.34 o
  -5  -8   1       38.35       30.53      1.17 o
  -4  -8   1      149.73      149.93      2.48 o
  -3  -8   1       48.74       40.18      1.25 o
  -2  -8   1       12.09       13.69      0.91 o
  -1  -8   1       52.03       56.26      1.61 o
   0  -8   1       69.24       66.65      1.57 o
   1  -8   1      791.48      775.94      4.86 o
   2  -8   1       27.46       21.43      0.90 o
   3  -8   1      241.60      246.05      3.45 o
   4  -8   1       56.66       58.98      1.21 o
   5  -8   1       11.99       14.47      0.81 o
   6  -8   1      149.49      138.47      2.18 o
   7  -8   1        3.00        2.79      0.45 o
   8  -8   1        6.26        7.57      0.59 o
   9  -8   1       35.29       38.53      1.36 o
 -10  -7   1        6.27        4.85      0.63 o
  -9  -7   1       25.13       22.77      1.00 o
  -8  -7   1       54.60       59.09      1.47 o
  -7  -7   1      124.79      111.18      2.17 o
  -6  -7   1        6.60        3.77      0.53 o
  -5  -7   1       38.00       47.91      1.23 o
  -4  -7   1       65.80       60.02      1.21 o
  -3  -7   1       31.19       36.99      1.06 o
  -2  -7   1      121.67      125.54      3.94 o
  -1  -7   1      397.37      411.40      6.70 o
   0  -7   1       39.97       41.79      1.26 o
   1  -7   1        6.56        2.77      0.54 o
   2  -7   1      175.83      179.39      2.74 o
   3  -7   1       81.07       72.63      1.66 o
   4  -7   1      204.69      181.51      1.86 o
   5  -7   1      100.90      101.92      1.43 o
   6  -7   1      449.33      454.09      7.51 o
   7  -7   1       38.94       44.01      1.10 o
   8  -7   1       13.94       15.15      0.72 o
   9  -7   1        0.92        0.03      0.66 o
  10  -7   1        4.80        3.88      1.17 o
 -11  -6   1       72.61       70.89      2.24 o
 -10  -6   1       17.64       32.78      1.23 o
  -9  -6   1      148.31      160.43      2.85 o
  -8  -6   1      277.84      294.10      4.75 o
  -7  -6   1      450.65      502.57      6.48 o
  -6  -6   1      132.48      118.28      1.85 o
  -5  -6   1       30.03       25.65      1.01 o
  -4  -6   1       24.95       21.82      0.99 o
  -3  -6   1      101.63      132.65      4.64 o
  -2  -6   1       44.94       46.82      1.66 o
  -1  -6   1       11.38        9.13      0.67 o
   0  -6   1      101.13       98.12      4.25 o
   1  -6   1      387.15      356.72      8.37 o
   2  -6   1      213.24      207.16      2.57 o
   3  -6   1       12.91       14.40      0.95 o
   4  -6   1        6.85       13.35      1.01 o
   5  -6   1      193.03      196.03      2.03 o
   6  -6   1       47.92       50.26      1.11 o
   7  -6   1      191.36      192.66      4.08 o
   8  -6   1       61.06       68.66      1.62 o
   9  -6   1        5.39        3.88      0.81 o
  10  -6   1        4.36        4.67      0.77 o
 -11  -5   1       67.32       62.64      1.77 o
 -10  -5   1       28.17       21.41      1.15 o
  -9  -5   1        8.11        9.76      0.79 o
  -8  -5   1      620.03      655.76     11.21 o
  -7  -5   1      427.15      393.98      6.72 o
  -6  -5   1        7.34        4.80      0.61 o
  -5  -5   1       77.19       82.77      2.06 o
  -4  -5   1       20.47       20.76      1.19 o
  -3  -5   1       54.47       52.45      1.31 o
  -2  -5   1      702.27      843.91      9.06 o
  -1  -5   1       25.99       22.91      1.26 o
   0  -5   1      703.24      785.88     18.19 o
   1  -5   1       78.64       63.36      1.98 o
   2  -5   1      203.35      205.86      4.16 o
   3  -5   1       51.47       70.42      1.64 o
   4  -5   1        1.01        1.10      0.40 o
   5  -5   1      150.36      164.36      2.35 o
   6  -5   1       21.06       18.11      0.79 o
   7  -5   1      553.33      565.38      7.69 o
   8  -5   1       41.14       46.08      1.98 o
   9  -5   1        4.65        5.11      0.79 o
  10  -5   1        9.16        9.53      0.85 o
  11  -5   1       52.08       61.42      1.89 o
 -11  -4   1       46.29       43.29      1.57 o
 -10  -4   1       65.22       57.46      1.64 o
  -9  -4   1       21.90       17.51      1.08 o
  -8  -4   1        7.11        6.69      0.91 o
  -7  -4   1        4.86        7.97      0.57 o
  -6  -4   1       46.43       57.31      1.24 o
  -5  -4   1       18.72       19.34      0.99 o
  -4  -4   1       43.53       32.72      1.87 o
  -3  -4   1      193.10      215.12      3.16 o
  -2  -4   1     2943.27     3554.57     16.87 o
  -1  -4   1       22.24       12.18      0.94 o
   0  -4   1      178.50      195.86      2.63 o
   1  -4   1     1280.87     1658.24     17.98 o
   2  -4   1      231.29      211.00      2.93 o
   3  -4   1       79.95       79.12      5.08 o
   4  -4   1      276.38      312.66      3.11 o
   5  -4   1       13.90       16.41      0.99 o
   6  -4   1      185.46      164.62      4.24 o
   7  -4   1       62.97       67.60      1.49 o
   8  -4   1       45.79       42.24      1.11 o
   9  -4   1      182.84      174.07      3.35 o
  10  -4   1        5.71        9.94      0.91 o
  11  -4   1       68.38       81.59      1.96 o
 -12  -3   1       32.17       34.37      1.67 o
 -11  -3   1        6.91        8.57      0.86 o
 -10  -3   1       48.21       55.21      1.43 o
  -9  -3   1       12.12        9.29      0.68 o
  -8  -3   1       36.06       37.39      1.15 o
  -7  -3   1      235.46      258.65      6.62 o
  -6  -3   1      211.01      219.39      4.56 o
  -5  -3   1      621.30      705.06     11.57 o
  -4  -3   1      603.65      685.59     41.23 o
  -3  -3   1      112.11      141.76      5.12 o
  -2  -3   1       22.12       14.65      0.77 o
  -1  -3   1      134.55       73.71      3.18 o
   0  -3   1     3671.46     4143.57     70.81 o
   1  -3   1     4346.27     4677.72     68.33 o
   2  -3   1      177.53      178.67      2.28 o
   3  -3   1       16.26       20.85      1.06 o
   4  -3   1      108.26      125.93      2.44 o
   5  -3   1      317.90      334.92      3.39 o
   6  -3   1       29.66       37.59      1.90 o
   7  -3   1      362.75      355.35      7.78 o
   8  -3   1      428.54      427.64      6.58 o
   9  -3   1      240.15      264.20      4.86 o
  10  -3   1       35.26       34.61      1.29 o
  11  -3   1        1.65        1.65      0.66 o
  12  -3   1        7.07        3.24      0.75 o
 -12  -2   1        5.27        5.08      0.80 o
 -11  -2   1        8.38       15.88      0.89 o
 -10  -2   1        2.33        1.76      0.48 o
  -9  -2   1      303.65      309.81      5.50 o
  -8  -2   1        4.32        2.52      0.42 o
  -7  -2   1       39.16       23.91      1.08 o
  -6  -2   1      468.36      436.89      8.58 o
  -5  -2   1     2176.50     2380.02    105.09 o
  -4  -2   1      752.82      795.80     44.07 o
  -3  -2   1        7.95        7.09      3.84 o
  -2  -2   1     9139.17     9175.18    504.73 o
  -1  -2   1      951.92     1106.13      6.54 o
   0  -2   1      852.65      808.72      7.22 o
   1  -2   1     2990.19     3330.02     50.71 o
   2  -2   1      524.54      476.79      3.30 o
   3  -2   1      243.96      285.85      4.81 o
   4  -2   1      100.27       78.39      1.84 o
   5  -2   1      324.56      271.36      3.68 o
   6  -2   1      782.39      763.00     35.07 o
   7  -2   1       96.14       96.20      4.73 o
   8  -2   1       44.16       41.83      1.23 o
   9  -2   1        7.90       10.28      0.71 o
  10  -2   1       34.36       33.15      1.37 o
  11  -2   1       19.17       17.39      0.83 o
  12  -2   1       13.68        9.91      1.44 o
 -12  -1   1        2.72        1.83      0.65 o
 -11  -1   1       21.72       18.15      0.92 o
 -10  -1   1       79.37       73.72      1.63 o
  -9  -1   1      229.14      214.77      3.63 o
  -8  -1   1      146.93      158.11      3.09 o
  -7  -1   1      360.39      363.68      9.43 o
  -6  -1   1       82.44       76.71      1.78 o
  -5  -1   1      507.08      535.13      8.10 o
  -4  -1   1     1272.06     1479.31     37.80 o
  -3  -1   1      183.23      247.39      2.49 o
  -2  -1   1     4089.00     4989.99     17.32 o
   1  -1   1     1192.82      913.64      4.72 o
   2  -1   1     5573.83     5573.17     22.21 o
   3  -1   1     2880.21     2958.66     40.44 o
   4  -1   1       15.02       19.06      1.01 o
   5  -1   1      167.36      139.50      3.14 o
   6  -1   1       70.87       57.99      2.03 o
   7  -1   1       31.76       29.55      1.61 o
   8  -1   1       92.70       83.46      2.03 o
   9  -1   1       77.08       79.21      1.30 o
  10  -1   1       16.11       16.19      0.81 o
  11  -1   1        6.55        2.76      0.49 o
  12  -1   1       26.84       23.02      0.95 o
 -12   0   1       20.46       17.67      0.81 o
 -11   0   1        3.16        2.80      0.51 o
 -10   0   1       52.64       44.88      1.25 o
  -9   0   1      108.53      127.34      1.99 o
  -8   0   1      302.80      278.98      5.59 o
  -7   0   1       92.04      113.34      2.35 o
  -6   0   1      327.56      355.37      7.79 o
  -5   0   1       36.24       31.65      1.35 o
  -4   0   1     1536.28     1852.83     17.29 o
  -3   0   1     1393.48     1485.04     23.13 o
  -2   0   1      137.18       70.38      1.59 o
  -1   0   1       40.18       22.21      0.68 o
   1   0   1     1578.78     1655.75      6.77 o
   2   0   1     8687.22     9584.50    209.62 o
   3   0   1       99.66       89.91      1.17 o
   4   0   1       13.18       17.94      0.96 o
   5   0   1      141.08      143.58      2.55 o
   6   0   1      517.90      568.62     20.12 o
   7   0   1      262.64      252.43     11.10 o
   8   0   1      233.07      226.76      7.05 o
   9   0   1       12.76        7.59      0.59 o
  10   0   1       60.12       50.34      1.11 o
  11   0   1       49.80       41.31      1.26 o
  12   0   1       56.18       63.47      1.63 o
 -12   1   1        4.97        2.24      0.60 o
 -11   1   1        4.13        1.76      0.47 o
 -10   1   1      195.17      190.59      3.03 o
  -9   1   1       29.65       26.46      1.03 o
  -8   1   1      208.25      218.64      3.55 o
  -7   1   1       10.32       10.42      1.17 o
  -6   1   1      197.50      185.12      4.75 o
  -5   1   1     1129.78     1159.71     16.43 o
  -4   1   1        9.76       14.72      2.54 o
  -3   1   1       55.55       79.45      1.54 o
  -2   1   1       48.14       27.29      1.23 o
  -1   1   1     1838.05     2003.46      7.98 o
   1   1   1      627.09      401.35     13.13 o
   2   1   1    14038.11    13882.15    406.35 o
   3   1   1       65.40       45.73      0.94 o
   4   1   1      401.95      446.61      4.35 o
   5   1   1      229.35      225.96      3.98 o
   6   1   1       50.40       55.47      1.84 o
   7   1   1        3.52        5.37      0.95 o
   8   1   1        3.74        7.81      0.67 o
   9   1   1       16.73       16.63      0.82 o
  10   1   1      136.41      131.22      2.16 o
  11   1   1       18.65       22.18      1.04 o
  12   1   1      136.89      149.92      3.39 o
 -11   2   1       47.48       48.98      1.24 o
 -10   2   1      225.29      240.85      3.21 o
  -9   2   1      116.42      107.47      1.85 o
  -8   2   1      219.35      225.95      4.97 o
  -7   2   1       12.77       12.12      0.85 o
  -6   2   1       43.69       60.79      2.06 o
  -5   2   1      121.55      134.55      3.52 o
  -4   2   1       20.65       12.52      0.92 o
  -3   2   1      311.95      357.62      5.43 o
  -2   2   1      599.20      580.34     14.69 o
  -1   2   1      428.47      341.34      3.49 o
   0   2   1      776.55      876.84     28.98 o
   1   2   1     1495.70     1634.68     53.45 o
   2   2   1      898.36      757.88     24.09 o
   3   2   1      655.69      738.22     10.80 o
   4   2   1      204.16      270.72      6.21 o
   5   2   1       21.43       17.20      1.07 o
   6   2   1        4.85        5.71      0.63 o
   7   2   1        1.33        0.86      0.76 o
   8   2   1      121.19      106.36      2.51 o
   9   2   1       52.87       58.82      1.28 o
  10   2   1        6.97        4.83      0.65 o
  11   2   1       49.69       49.16      1.34 o
  12   2   1       15.60       18.51      1.46 o
 -11   3   1       14.80       14.98      0.90 o
 -10   3   1        0.29        0.60      0.45 o
  -9   3   1      314.62      331.79      5.06 o
  -8   3   1      206.69      212.97      3.05 o
  -7   3   1      201.55      220.00      5.17 o
  -6   3   1       14.84       11.99      0.69 o
  -5   3   1      328.41      348.42      3.46 o
  -4   3   1      172.73      129.68      2.48 o
  -3   3   1      343.67      331.84      7.14 o
  -2   3   1      224.46      200.73      3.74 o
  -1   3   1     5769.67     6383.23    122.13 o
   0   3   1     2967.04     3159.88     36.44 o
   1   3   1      176.13      174.67      1.66 o
   2   3   1      341.87      363.58      8.12 o
   3   3   1      109.24       85.88      3.47 o
   4   3   1     2093.13     2417.95    118.37 o
   5   3   1      125.13       95.37      3.55 o
   6   3   1       76.56       69.31      2.65 o
   7   3   1      241.33      227.70      3.88 o
   8   3   1       82.77       64.25      1.36 o
   9   3   1       24.67       18.78      0.83 o
  10   3   1       14.44       16.98      0.90 o
  11   3   1       33.84       34.75      1.36 o
  12   3   1       33.08       42.72      1.54 o
 -11   4   1        1.14        0.65      0.45 o
 -10   4   1        9.98       10.23      0.69 o
  -9   4   1      175.09      199.99      3.54 o
  -8   4   1        5.77        8.82      0.64 o
  -7   4   1      150.77      128.84      2.42 o
  -6   4   1       31.15       32.24      1.00 o
  -5   4   1       16.55       10.87      0.84 o
  -4   4   1      290.35      306.38      3.05 o
  -3   4   1      667.81      706.84      5.49 o
  -2   4   1      296.84      369.36      6.51 o
  -1   4   1        6.33       12.34      0.85 o
   0   4   1     5352.06     5986.03    126.54 o
   1   4   1      245.88      276.15      6.05 o
   2   4   1       28.21       24.65      0.87 o
   3   4   1      427.91      421.54     12.32 o
   4   4   1     1182.31     1128.11     36.01 o
   5   4   1      130.60      143.64      3.93 o
   6   4   1       69.86       86.90      2.05 o
   7   4   1      269.59      264.20      2.09 o
   8   4   1      237.58      226.66      2.63 o
   9   4   1       15.76       17.63      0.87 o
  10   4   1       38.51       43.51      1.45 o
  11   4   1       14.68       17.60      1.29 o
  12   4   1        2.97        2.18      0.87 o
 -11   5   1        3.93        2.71      0.49 o
 -10   5   1        8.45        7.67      0.75 o
  -9   5   1        5.56        6.40      0.73 o
  -8   5   1      515.32      526.96     14.24 o
  -7   5   1       51.48       60.70      1.06 o
  -6   5   1      191.32      184.52      1.99 o
  -5   5   1       30.04       24.31      1.19 o
  -4   5   1        3.25        1.91      0.47 o
  -3   5   1        4.74        3.28      0.48 o
  -2   5   1      793.50      852.57      6.07 o
  -1   5   1      175.12      170.08      2.16 o
   0   5   1     1779.34     2118.65      7.15 o
   1   5   1      639.91      708.99     13.38 o
   2   5   1        5.67        3.61      0.96 o
   3   5   1       24.17       17.50      0.75 o
   4   5   1      109.25      120.78      2.41 o
   5   5   1        6.87        6.90      0.57 o
   6   5   1      830.09      859.55     29.73 o
   7   5   1     1041.38     1040.21     12.14 o
   8   5   1        1.39        1.10      0.48 o
   9   5   1       12.89       13.33      1.08 o
  10   5   1       18.82       17.22      1.13 o
  11   5   1       19.54       20.22      0.95 o
 -10   6   1        4.30        2.13      0.59 o
  -9   6   1       23.71       21.41      1.03 o
  -8   6   1      123.58      130.16      2.86 o
  -7   6   1      183.21      183.80      2.86 o
  -6   6   1      380.40      369.52      4.32 o
  -5   6   1       25.00       16.96      0.81 o
  -4   6   1       37.11       35.42      1.18 o
  -3   6   1      249.34      248.58      2.54 o
  -2   6   1      556.31      581.63     10.14 o
  -1   6   1       35.21       32.59      1.19 o
   0   6   1      321.75      290.93      8.98 o
   1   6   1      153.34      199.35      5.33 o
   2   6   1       33.56       49.90      1.42 o
   3   6   1      467.76      486.31      7.29 o
   4   6   1       42.78       40.40      1.58 o
   5   6   1       83.31       87.45      2.51 o
   6   6   1      385.42      427.93      4.64 o
   7   6   1       24.94       17.38      1.01 o
   8   6   1       40.62       48.52      1.24 o
   9   6   1       45.07       42.88      1.52 o
  10   6   1       29.21       33.90      1.24 o
  11   6   1        2.21        2.55      0.51 o
 -10   7   1       39.97       39.17      1.55 o
  -9   7   1        7.93        5.23      0.71 o
  -8   7   1        3.17        4.84      0.53 o
  -7   7   1      252.18      254.48      4.75 o
  -6   7   1      233.88      237.48      4.13 o
  -5   7   1      138.79      117.06      1.52 o
  -4   7   1      164.51      158.07      1.80 o
  -3   7   1       80.96       86.11      1.74 o
  -2   7   1      221.28      273.99      4.61 o
  -1   7   1       83.74       79.76      2.27 o
   0   7   1      171.55      183.03      7.49 o
   1   7   1      232.08      244.70      4.12 o
   2   7   1       14.31       13.26      1.71 o
   3   7   1       31.51       37.15      0.89 o
   4   7   1      164.48      210.57      2.87 o
   5   7   1       29.83       31.86      1.07 o
   6   7   1      118.08      112.81      1.89 o
   7   7   1      139.38      119.94      2.06 o
   8   7   1       74.87       81.59      1.81 o
   9   7   1        5.17        4.06      0.54 o
  10   7   1        5.39        3.59      0.69 o
  -9   8   1       21.24       18.14      1.08 o
  -8   8   1       32.59       31.60      0.93 o
  -7   8   1      117.71      111.29      2.30 o
  -6   8   1       31.70       35.56      1.00 o
  -5   8   1       93.74       97.13      2.09 o
  -4   8   1      303.99      303.83      2.98 o
  -3   8   1       90.04       82.91      1.48 o
  -2   8   1      759.59      704.47      7.50 o
  -1   8   1      207.40      230.63      4.90 o
   0   8   1       56.44       62.67      2.81 o
   1   8   1       14.78       12.26      1.11 o
   2   8   1       18.81       12.75      1.63 o
   3   8   1       28.74       33.39      0.96 o
   4   8   1       29.19       27.58      1.04 o
   5   8   1        6.09       14.48      0.78 o
   6   8   1        1.61        3.25      0.54 o
   7   8   1       12.90       21.20      0.98 o
   8   8   1       85.89       97.05      1.61 o
   9   8   1      117.78      124.03      4.04 o
  10   8   1       12.75       10.24      0.76 o
  -8   9   1        3.81        6.44      0.54 o
  -7   9   1       26.56       27.88      0.82 o
  -6   9   1        1.38        0.96      0.38 o
  -5   9   1       11.05        9.12      0.61 o
  -4   9   1      127.62      123.42      2.02 o
  -3   9   1       27.35       26.01      1.10 o
  -2   9   1      970.27     1028.94     16.81 o
  -1   9   1      318.43      324.50      6.36 o
   0   9   1      132.93      164.91      2.81 o
   1   9   1      255.90      273.47      9.78 o
   2   9   1        2.81        1.66      1.20 o
   3   9   1       98.87      102.09      4.80 o
   4   9   1        1.85        3.65      0.71 o
   5   9   1      106.57      102.45      2.30 o
   6   9   1       98.78       91.12      2.91 o
   7   9   1       19.70       18.69      1.02 o
   8   9   1        0.75        2.67      0.58 o
   9   9   1       11.30        7.85      0.77 o
  -7  10   1       17.20        9.39      0.58 o
  -6  10   1       22.73       31.27      0.98 o
  -5  10   1        4.12        3.91      0.46 o
  -4  10   1        8.29        8.50      0.57 o
  -3  10   1       24.52       24.04      0.94 o
  -2  10   1       84.53       79.54      1.63 o
  -1  10   1      312.64      300.19      8.16 o
   0  10   1      120.39      117.56      5.85 o
   1  10   1       88.95       86.73      6.05 o
   2  10   1       37.75       31.38      3.26 o
   3  10   1      286.33      283.30      7.28 o
   4  10   1       69.31       54.23      1.94 o
   5  10   1       50.07       39.94      1.76 o
   6  10   1       54.98       63.62      2.47 o
   7  10   1        1.75        1.07      1.10 o
   8  10   1        2.41        4.17      0.69 o
  -5  11   1       27.92       31.22      1.23 o
  -4  11   1        1.60        1.96      0.56 o
  -3  11   1       20.84       20.16      0.98 o
  -2  11   1       42.39       40.07      1.19 o
  -1  11   1       25.51       28.52      2.08 o
   0  11   1        3.49        6.18      1.18 o
   2  11   1       14.20       11.54      2.18 o
   3  11   1       52.03       47.03      3.37 o
   4  11   1       25.56       21.94      1.66 o
   5  11   1        8.15        5.95      1.15 o
   6  11   1        0.64        1.31      0.98 o
   7  11   1        3.71        6.39      1.19 o
  -3  12   1       53.30       56.56      1.15 o
  -2  12   1        4.38        3.79      0.58 o
  -1  12   1       93.24       91.06      3.83 o
   4  12   1       15.94       25.58      2.94 o
  -3 -12   2       40.10       39.74      1.65 o
  -2 -12   2       13.27       22.93      2.38 o
  -1 -12   2       11.44        7.90      0.64 o
   0 -12   2       16.44       18.90      0.94 o
   1 -12   2       31.52       37.03      3.62 o
   2 -12   2       74.32       72.70      1.45 o
  -4 -11   2       17.09       15.10      1.41 o
  -3 -11   2       96.01      136.09      3.26 o
  -2 -11   2       42.31       38.87      1.37 o
  -1 -11   2       53.00       47.38      2.06 o
   0 -11   2       10.19       10.50      0.69 o
   1 -11   2        0.55        1.09      0.43 o
   2 -11   2       13.31        9.89      0.67 o
   3 -11   2       36.57       34.43      1.12 o
   4 -11   2       16.28       12.97      0.76 o
   5 -11   2       17.76       11.14      0.59 o
  -7 -10   2       63.27       71.97      2.52 o
  -6 -10   2        9.60        6.99      1.20 o
  -5 -10   2       78.80       74.86      2.30 o
  -4 -10   2       41.80       42.68      1.34 o
  -3 -10   2      108.80       97.54      3.10 o
  -2 -10   2       33.22       37.30      1.22 o
  -1 -10   2       99.64       96.89      2.09 o
   0 -10   2        5.16        4.54      0.63 o
   1 -10   2       25.11       22.34      0.93 o
   2 -10   2        7.39        8.34      0.66 o
   3 -10   2      215.02      223.68      3.35 o
   4 -10   2        7.54        3.62      0.52 o
   5 -10   2        3.50        4.27      0.48 o
   6 -10   2        7.27        6.52      0.57 o
  -8  -9   2        1.06        0.57      0.62 o
  -7  -9   2      124.74      120.46      3.26 o
  -6  -9   2       88.91       94.53      2.13 o
  -5  -9   2       20.89       24.99      1.21 o
  -4  -9   2       65.82       58.84      1.62 o
  -3  -9   2       39.27       39.75      1.19 o
  -2  -9   2      102.51      107.84      2.43 o
  -1  -9   2      255.21      243.01      6.05 o
   0  -9   2       36.83       35.76      1.21 o
   1  -9   2       63.01       66.42      1.91 o
   2  -9   2      415.76      406.14      8.31 o
   3  -9   2       86.73       76.49      1.79 o
   4  -9   2       15.76       14.92      0.86 o
   5  -9   2       13.12       13.49      0.79 o
   6  -9   2       70.74       71.42      2.25 o
   7  -9   2        4.90        8.33      0.64 o
   8  -9   2       31.54       41.91      1.42 o
  -9  -8   2       36.94       36.72      1.24 o
  -8  -8   2       81.61       99.78      2.63 o
  -7  -8   2       68.77       68.45      2.74 o
  -6  -8   2       76.04       85.66      2.00 o
  -5  -8   2       35.27       21.38      1.08 o
  -4  -8   2      153.77      122.53      1.83 o
  -3  -8   2      148.45      113.92      1.63 o
  -2  -8   2        4.49        2.68      0.56 o
  -1  -8   2      111.68      125.55      2.27 o
   0  -8   2      271.41      280.20      2.64 o
   1  -8   2       74.20       63.46      1.26 o
   2  -8   2      152.83      154.56      2.11 o
   3  -8   2       18.96       12.81      0.69 o
   4  -8   2        1.75        4.73      0.54 o
   5  -8   2       66.77       70.53      1.39 o
   6  -8   2       84.86       77.32      1.40 o
   7  -8   2       39.15       30.72      0.90 o
   8  -8   2        7.73        6.17      0.57 o
   9  -8   2        6.07       11.28      0.79 o
 -10  -7   2       10.26        8.21      0.74 o
  -9  -7   2       54.22       59.92      1.84 o
  -8  -7   2      186.18      169.50      4.02 o
  -7  -7   2      112.86      136.98      2.44 o
  -6  -7   2       45.64       37.66      1.20 o
  -5  -7   2      124.19      124.61      1.83 o
  -4  -7   2       21.14       19.17      0.85 o
  -3  -7   2       51.53       47.84      1.39 o
  -2  -7   2      262.72      284.11      4.04 o
  -1  -7   2       16.23       11.73      1.01 o
   0  -7   2       28.01       26.85      1.15 o
   1  -7   2      142.46      176.11      2.61 o
   2  -7   2       59.73       51.70      1.43 o
   3  -7   2       42.00       35.44      0.97 o
   4  -7   2       39.65       30.13      0.92 o
   5  -7   2       97.74       75.88      1.39 o
   6  -7   2      169.62      162.89      2.72 o
   7  -7   2       28.41       21.86      0.87 o
   8  -7   2        8.14        9.42      0.67 o
   9  -7   2       17.13       17.69      1.13 o
 -10  -6   2       11.46        9.52      0.82 o
  -9  -6   2      166.62      196.64      2.27 o
  -8  -6   2       83.04       94.64      1.79 o
  -7  -6   2        9.27       10.35      0.71 o
  -6  -6   2      170.71      159.25      2.86 o
  -5  -6   2        4.25        6.22      0.52 o
  -4  -6   2       47.95       49.14      1.42 o
  -3  -6   2       37.58       37.57      1.43 o
  -2  -6   2      187.42      192.74      2.91 o
  -1  -6   2       16.43       25.21      1.16 o
   0  -6   2        2.20        3.60      0.52 o
   1  -6   2      299.42      318.27      5.88 o
   2  -6   2      152.94      150.80      2.32 o
   3  -6   2       62.77       64.65      1.68 o
   4  -6   2        2.08        3.23      0.58 o
   5  -6   2      100.11      107.26      1.48 o
   6  -6   2      106.46       98.54      1.56 o
   7  -6   2       35.08       28.79      1.05 o
   8  -6   2       40.62       35.26      1.17 o
   9  -6   2       95.61      106.05      2.20 o
  10  -6   2       19.00       21.46      1.97 o
 -11  -5   2       37.32       33.70      2.08 o
 -10  -5   2       10.59        7.48      0.75 o
  -9  -5   2      388.67      354.60      3.53 o
  -8  -5   2      199.76      209.19      4.88 o
  -7  -5   2       55.10       55.34      1.15 o
  -6  -5   2        6.89        5.32      0.54 o
  -5  -5   2       47.85       43.33      1.40 o
  -4  -5   2       14.09       16.16      0.89 o
  -3  -5   2      108.43      120.32      2.13 o
  -2  -5   2      109.25      140.59      9.13 o
  -1  -5   2      169.90      167.44      7.79 o
   0  -5   2       53.99       67.63      2.10 o
   1  -5   2      788.63      910.81     35.22 o
   2  -5   2      222.50      214.49      6.04 o
   3  -5   2       93.40       90.73      3.60 o
   4  -5   2       64.55       74.02      1.53 o
   5  -5   2       11.92       15.85      0.93 o
   6  -5   2       92.28       88.50      1.36 o
   7  -5   2       26.26       21.64      0.81 o
   8  -5   2      107.81      121.72      4.14 o
   9  -5   2       21.28       28.41      1.28 o
  10  -5   2       12.00        9.08      1.24 o
  11  -5   2        5.17        4.07      0.80 o
 -11  -4   2       85.37       73.26      2.67 o
 -10  -4   2       16.92       12.15      0.91 o
  -9  -4   2      576.62      592.05      5.09 o
  -8  -4   2     1144.93     1130.05     24.82 o
  -7  -4   2      952.58      962.99     10.14 o
  -6  -4   2        2.41        4.54      0.44 o
  -5  -4   2       26.96       26.07      1.42 o
  -4  -4   2       69.18       60.78      1.80 o
  -3  -4   2       52.80       44.96      1.22 o
  -2  -4   2        9.07        9.89      1.25 o
  -1  -4   2      314.75      399.75      8.65 o
   0  -4   2      462.43      514.48     13.44 o
   1  -4   2     2359.05     2624.85     55.12 o
   2  -4   2     3625.23     4083.96     73.16 o
   3  -4   2       63.64       44.52      1.79 o
   4  -4   2        7.93        5.27      0.54 o
   5  -4   2      191.60      224.60      3.87 o
   6  -4   2       20.23       28.99      1.00 o
   7  -4   2      150.93      126.57      2.32 o
   8  -4   2      121.88      120.23      2.36 o
   9  -4   2       13.76       17.37      0.95 o
  10  -4   2       24.86       30.12      1.65 o
  11  -4   2       38.03       48.24      1.53 o
 -11  -3   2       89.48       97.36      3.40 o
 -10  -3   2       62.78       70.39      2.29 o
  -9  -3   2      129.62      113.28      1.85 o
  -8  -3   2      860.37      905.54     10.53 o
  -7  -3   2     1968.48     1896.88     24.11 o
  -6  -3   2      592.90      582.33     11.04 o
  -5  -3   2      783.55      862.28     14.32 o
  -4  -3   2     1456.12     1586.85     12.43 o
  -3  -3   2      301.23      309.92      5.08 o
  -2  -3   2      630.66      718.23      7.09 o
  -1  -3   2      126.49      101.68      2.65 o
   0  -3   2      517.75      626.32     11.03 o
   1  -3   2       71.95       71.09      2.76 o
   2  -3   2      130.63       99.27      1.51 o
   3  -3   2     3645.83     4271.28     58.53 o
   4  -3   2       15.41       19.68      1.17 o
   5  -3   2      174.48      177.30      4.44 o
   6  -3   2      763.48      741.11     23.09 o
   7  -3   2      756.52      750.75     16.63 o
   8  -3   2       47.03       42.91      1.03 o
   9  -3   2      270.33      300.97      6.23 o
  10  -3   2       73.76       75.03      1.72 o
  11  -3   2       18.24       19.19      1.16 o
 -11  -2   2       13.26       17.30      1.71 o
 -10  -2   2       42.95       36.79      1.10 o
  -9  -2   2       87.37       88.60      1.33 o
  -8  -2   2       50.71       51.12      1.02 o
  -7  -2   2      763.49      734.06     12.94 o
  -6  -2   2      182.33      176.74      5.03 o
  -5  -2   2      125.71      104.10      3.73 o
  -4  -2   2       53.69       32.80      1.19 o
  -3  -2   2      471.43      550.52     21.58 o
  -2  -2   2     2319.17     2651.23    132.08 o
  -1  -2   2      332.85      458.77      4.68 o
   0  -2   2     2465.54     2810.60     11.39 o
   1  -2   2      694.60      644.49     11.00 o
   2  -2   2       41.14       26.29      0.77 o
   3  -2   2     1037.13     1132.42      5.93 o
   4  -2   2       76.97       51.86      1.65 o
   5  -2   2     1072.56     1177.12     25.77 o
   6  -2   2     1135.19     1150.54     38.94 o
   7  -2   2      153.46      166.42      5.81 o
   8  -2   2      113.53      108.00      1.88 o
   9  -2   2      327.08      321.26      4.45 o
  10  -2   2       27.89       26.28      1.28 o
  11  -2   2        5.69        2.76      0.49 o
  12  -2   2       60.11       66.93      2.90 o
 -11  -1   2       75.68       66.63      1.70 o
 -10  -1   2       82.12       72.79      1.44 o
  -9  -1   2      402.97      425.17      7.45 o
  -8  -1   2       43.60       47.67      0.92 o
  -7  -1   2      310.37      375.24      8.14 o
  -6  -1   2       39.29       34.19      1.31 o
  -5  -1   2      336.31      309.11      4.79 o
  -4  -1   2      439.54      466.74      7.32 o
  -3  -1   2      133.15      120.70      2.90 o
  -2  -1   2      503.53      384.55      3.65 o
   1  -1   2      133.01       72.77      1.35 o
   2  -1   2     5984.69     6152.52     19.95 o
   3  -1   2       84.14       57.58      0.92 o
   4  -1   2       53.25       35.08      1.25 o
   5  -1   2      906.48     1045.96     42.75 o
   6  -1   2      211.46      178.57      3.24 o
   7  -1   2      369.32      386.92     17.75 o
   8  -1   2      212.15      216.34      5.62 o
   9  -1   2       26.88       28.04      0.86 o
  10  -1   2       12.79       10.39      0.69 o
  11  -1   2        2.99        4.64      0.55 o
  12  -1   2       22.94       19.37      0.90 o
 -12   0   2        0.79        1.95      0.91 o
 -11   0   2       63.21       82.96      1.48 o
 -10   0   2      128.26      141.95      1.83 o
  -9   0   2      429.07      406.64      6.10 o
  -8   0   2       56.21       54.12      0.99 o
  -7   0   2      228.52      250.13      5.29 o
  -6   0   2       13.42       12.80      0.90 o
  -5   0   2       12.76        5.60      0.72 o
  -4   0   2       22.11       15.39      0.94 o
  -3   0   2     1862.30     2399.46     37.37 o
  -2   0   2     5130.23     6777.71     30.57 o
  -1   0   2    16824.54    17564.13     61.53 o
   0   0   2      305.70      227.85      1.97 o
   1   0   2     2160.53     2158.47      8.24 o
   2   0   2      966.51      964.33      6.03 o
   3   0   2      205.44      146.29      3.18 o
   4   0   2      784.44      965.00     15.29 o
   5   0   2      349.72      469.71      9.18 o
   6   0   2       82.69      102.52      2.45 o
   7   0   2      135.49      130.88      7.94 o
   8   0   2       30.03       21.55      0.95 o
   9   0   2       47.26       45.11      1.11 o
  10   0   2        4.42        6.21      0.52 o
  11   0   2        2.81        0.97      0.48 o
  12   0   2        1.27        2.35      0.51 o
 -12   1   2       11.48       10.73      1.36 o
 -11   1   2        2.85        1.70      0.41 o
 -10   1   2      124.86      129.54      1.95 o
  -9   1   2       41.17       43.35      1.08 o
  -8   1   2        8.57       10.36      0.52 o
  -7   1   2      373.36      341.78     10.94 o
  -6   1   2       28.86       18.82      1.16 o
  -5   1   2      868.74      971.41      6.83 o
  -4   1   2      508.56      538.26      7.42 o
  -3   1   2       95.73       66.26      5.37 o
  -2   1   2      639.62      570.90      4.93 o
   0   1   2        8.33        3.26      0.42 o
   1   1   2      499.73      260.99      2.75 o
   2   1   2     5621.86     4689.70     14.91 o
   3   1   2      128.94      129.61      4.34 o
   4   1   2     3428.65     3582.79     69.76 o
   5   1   2     3851.87     4202.47    114.66 o
   6   1   2       21.74       27.19      1.38 o
   7   1   2        6.86        4.60      0.68 o
   8   1   2       57.70       59.66      1.41 o
   9   1   2      179.83      190.13      2.94 o
  10   1   2        1.70        1.18      0.52 o
  11   1   2       16.76       16.28      0.80 o
  12   1   2        1.85        3.97      0.58 o
 -12   2   2        2.01        2.80      1.00 o
 -11   2   2       29.38       21.98      0.81 o
 -10   2   2       93.86       92.81      1.59 o
  -9   2   2      367.90      387.08      6.96 o
  -8   2   2        5.87        5.35      0.47 o
  -7   2   2      142.81      141.40      3.67 o
  -6   2   2      346.69      390.58      8.01 o
  -5   2   2       64.52       63.58      2.45 o
  -4   2   2      143.99      134.21      2.41 o
  -3   2   2      332.20      295.89      6.73 o
  -2   2   2       35.29       48.85      1.41 o
   0   2   2      364.07      228.25      2.84 o
   1   2   2      315.16      328.59      3.45 o
   2   2   2     6708.81     6230.10    254.43 o
   3   2   2       28.67       28.15      0.83 o
   4   2   2       10.79       12.03      0.76 o
   5   2   2      375.28      434.98     13.75 o
   6   2   2       19.35       21.33      1.01 o
   7   2   2        0.50        3.22      2.26 o
   8   2   2       72.12       71.32      1.33 o
   9   2   2       46.58       52.40      1.30 o
  10   2   2       18.63       15.18      0.95 o
  11   2   2       11.39       11.65      0.71 o
  12   2   2       11.56       12.36      1.05 o
 -11   3   2        5.14        3.77      0.63 o
 -10   3   2      144.84      155.65      2.34 o
  -9   3   2      952.61     1048.49     23.38 o
  -8   3   2      245.63      265.02      7.08 o
  -7   3   2        4.01        4.63      0.59 o
  -6   3   2       20.02       11.75      0.78 o
  -5   3   2       67.39       71.88      1.84 o
  -4   3   2      200.93      146.83      2.66 o
  -3   3   2      663.69      570.78      8.86 o
  -2   3   2      167.22      145.20      3.29 o
   0   3   2       19.97        8.80      0.65 o
   1   3   2     5947.52     6114.95    136.99 o
   2   3   2      138.64      114.89      5.10 o
   3   3   2     2229.67     2258.25     44.21 o
   4   3   2      112.08       77.78      2.13 o
   5   3   2       15.22       15.95      0.75 o
   6   3   2       33.09       31.30      1.04 o
   7   3   2       13.35        9.84      0.62 o
   8   3   2       37.50       21.39      0.86 o
   9   3   2       35.05       24.22      0.92 o
  10   3   2       52.64       51.95      1.49 o
  11   3   2        1.81        1.39      0.58 o
  12   3   2       10.45       14.58      1.14 o
 -11   4   2        4.47        2.49      0.51 o
 -10   4   2       70.11       64.29      1.40 o
  -9   4   2      748.61      833.30     21.06 o
  -8   4   2      722.39      783.24     16.98 o
  -7   4   2      100.26      101.33      2.24 o
  -6   4   2      323.28      326.72      4.94 o
  -5   4   2        0.25        1.04      0.45 o
  -4   4   2       91.78       92.97      1.76 o
  -3   4   2      154.49      161.42      4.70 o
  -2   4   2      424.33      506.37      4.91 o
  -1   4   2      670.33      810.67      8.75 o
   0   4   2      247.01      328.46      6.23 o
   1   4   2      316.79      347.59      3.72 o
   2   4   2      798.01      833.47     14.45 o
   3   4   2      225.04      239.67      8.44 o
   4   4   2      258.71      315.28      9.99 o
   5   4   2       56.31       66.64      1.60 o
   6   4   2       97.61       98.31      2.36 o
   7   4   2       44.35       42.02      0.84 o
   8   4   2       16.06       13.13      0.68 o
   9   4   2       86.57       90.99      1.78 o
  10   4   2       11.08       10.97      0.87 o
  11   4   2        2.58        1.69      0.61 o
  12   4   2        7.60        5.32      0.59 o
 -11   5   2        4.22        5.48      0.68 o
 -10   5   2      303.05      341.99      7.88 o
  -9   5   2      244.98      260.46      6.63 o
  -8   5   2      562.55      559.81     13.79 o
  -7   5   2        9.75       11.12      0.58 o
  -6   5   2       32.79       28.70      0.87 o
  -5   5   2       10.97       11.61      0.93 o
  -4   5   2       86.47       80.32      1.74 o
  -3   5   2      393.63      373.92      3.38 o
  -2   5   2       28.03       21.41      1.20 o
  -1   5   2     2594.69     3046.36     10.96 o
   0   5   2      240.23      195.37      1.92 o
   1   5   2      178.10      204.29      2.75 o
   2   5   2     2345.34     2827.55     50.25 o
   3   5   2      589.07      693.27     17.59 o
   4   5   2      242.89      265.33      6.23 o
   5   5   2       94.73      102.21      4.04 o
   6   5   2       41.01       50.00      2.25 o
   7   5   2       58.33       56.42      1.72 o
   8   5   2      176.24      152.39      2.03 o
   9   5   2       14.80       18.05      0.88 o
  10   5   2        0.24        0.62      0.59 o
  11   5   2       31.39       41.27      1.40 o
 -10   6   2      254.81      278.35      9.97 o
  -9   6   2        8.48        8.20      0.75 o
  -8   6   2      169.23      172.64      2.89 o
  -7   6   2        7.70        5.62      0.50 o
  -6   6   2      887.66      898.73      8.85 o
  -5   6   2      347.13      311.76      3.87 o
  -4   6   2       12.32       11.96      0.93 o
  -3   6   2        7.89        8.39      0.70 o
  -2   6   2       31.86       39.56      1.01 o
  -1   6   2      212.28      274.80      3.03 o
   0   6   2       12.86       10.95      0.78 o
   1   6   2       34.24       37.44      1.19 o
   2   6   2      677.28      715.16      6.67 o
   3   6   2       21.54       22.11      1.15 o
   4   6   2      567.85      670.89     21.97 o
   5   6   2      247.46      233.31      4.74 o
   6   6   2        0.85        0.53      0.38 o
   7   6   2      101.41      114.59      1.98 o
   8   6   2      299.00      329.50      5.81 o
   9   6   2       72.12       71.31      1.51 o
  10   6   2        9.08        7.28      0.86 o
  11   6   2       51.24       49.19      1.28 o
 -10   7   2       93.27       86.27      4.91 o
  -9   7   2        2.81        2.98      0.57 o
  -8   7   2      112.85      121.71      2.00 o
  -7   7   2       13.20       16.28      0.68 o
  -6   7   2       45.09       41.11      0.95 o
  -5   7   2      135.78      109.63      1.77 o
  -4   7   2      254.33      230.06      2.25 o
  -3   7   2       11.68       11.96      0.76 o
  -2   7   2       46.96       46.79      1.19 o
  -1   7   2       88.88       95.76      2.56 o
   0   7   2      319.39      340.00     15.51 o
   1   7   2      386.25      404.74     11.19 o
   2   7   2      123.85      111.06      3.75 o
   3   7   2      112.37      108.76      4.09 o
   4   7   2      574.35      594.50     13.97 o
   5   7   2       45.10       63.92      1.42 o
   6   7   2       58.14       63.10      1.58 o
   7   7   2      130.58       98.95      2.06 o
   8   7   2        0.29        0.55      0.53 o
   9   7   2        1.65        1.92      0.48 o
  10   7   2        2.77        4.58      0.75 o
  -9   8   2        7.50        8.61      0.67 o
  -8   8   2       77.93       72.04      2.35 o
  -7   8   2        2.97        4.99      0.54 o
  -6   8   2       68.79       61.94      1.22 o
  -5   8   2      272.53      277.86      3.86 o
  -4   8   2      145.61      161.54      1.71 o
  -3   8   2      287.01      276.52      2.86 o
  -2   8   2      286.94      309.66      2.77 o
  -1   8   2       68.26       38.59      1.66 o
   0   8   2       21.63       16.33      1.45 o
   1   8   2       48.18       46.30      2.03 o
   2   8   2      111.78      113.64      4.19 o
   3   8   2      120.12      127.54      6.56 o
   4   8   2      309.37      325.76     11.16 o
   5   8   2      136.15      154.55      2.39 o
   6   8   2       59.39       65.11      1.56 o
   7   8   2        1.42        2.35      0.56 o
   8   8   2        4.55        4.70      0.60 o
   9   8   2        7.35       14.01      0.72 o
  10   8   2        3.55        3.75      0.64 o
  -8   9   2       66.77       68.65      3.15 o
  -7   9   2        2.22        1.03      0.40 o
  -6   9   2        3.04        2.73      0.44 o
  -5   9   2       56.37       58.46      1.15 o
  -4   9   2       68.78       68.87      1.26 o
  -3   9   2       72.37       79.60      1.47 o
  -2   9   2      125.75      105.74      2.32 o
  -1   9   2      114.90      147.76      3.55 o
   0   9   2      274.19      270.29      4.73 o
   2   9   2       89.85       97.65      4.72 o
   3   9   2       45.96       41.77      1.50 o
   4   9   2       66.82       81.11      1.64 o
   5   9   2       14.80       13.49      0.79 o
   6   9   2       49.07       42.91      1.54 o
   7   9   2       26.82       21.68      0.92 o
   8   9   2       40.83       39.14      1.30 o
   9   9   2        3.35        1.35      0.66 o
  -7  10   2        2.43        3.17      0.44 o
  -6  10   2        0.16        0.49      0.43 o
  -5  10   2       30.96       28.76      0.90 o
  -4  10   2        6.84        7.64      0.54 o
  -3  10   2       14.13       10.50      0.60 o
  -2  10   2        2.24        6.92      0.69 o
  -1  10   2      282.01      292.86      9.06 o
   0  10   2       80.91       74.61      4.04 o
   3  10   2        1.14        0.74      1.69 o
   4  10   2        0.29        0.39      0.57 o
   5  10   2       76.06       76.44      3.05 o
   6  10   2        5.93        7.36      0.85 o
   7  10   2       26.38       27.73      1.59 o
   8  10   2       37.80       45.52      1.43 o
  -6  11   2        6.90        8.04      0.97 o
  -5  11   2        9.53       10.65      0.73 o
  -4  11   2        3.87        4.41      0.60 o
  -3  11   2        3.17        4.85      0.62 o
  -2  11   2      141.18      155.78      3.71 o
  -1  11   2        7.98        9.36      1.30 o
   3  11   2       28.96       30.22      2.98 o
   4  11   2        4.97        7.49      1.86 o
   5  11   2        1.13        3.04      1.02 o
   6  11   2        1.39        0.61      0.91 o
   7  11   2        3.47        4.66      0.91 o
  -4  12   2        5.91        7.73      0.59 o
  -3  12   2       29.56       30.25      0.94 o
  -2  12   2       46.72       45.99      1.67 o
   5  12   2       15.07       10.48      1.72 o
  -1 -12   3       21.17       18.20      0.91 o
   0 -12   3       24.14       25.69      0.97 o
   1 -12   3        8.69        8.85      0.94 o
  -5 -11   3        5.17        5.13      0.65 o
  -4 -11   3       46.58       43.63      1.47 o
  -3 -11   3      123.39      111.76      2.29 o
  -2 -11   3       14.74       11.69      0.97 o
  -1 -11   3       24.47       36.08      1.51 o
   0 -11   3        5.69        5.06      0.55 o
   1 -11   3        2.75        3.19      0.47 o
   2 -11   3        3.92        3.11      0.61 o
   3 -11   3       36.35       45.61      1.14 o
   4 -11   3       28.12       35.73      0.91 o
  -6 -10   3      113.19      118.54      4.15 o
  -5 -10   3       62.84       63.97      1.89 o
  -4 -10   3        4.97        5.24      0.64 o
  -3 -10   3      121.55      131.72      2.81 o
  -2 -10   3       40.18       39.15      1.27 o
  -1 -10   3       36.05       35.43      1.20 o
   0 -10   3       53.49       56.90      2.26 o
   1 -10   3        2.59        2.10      0.51 o
   2 -10   3       15.67       13.38      0.73 o
   3 -10   3       10.23        7.49      0.62 o
   4 -10   3       21.89       21.03      0.84 o
   5 -10   3       13.45       13.81      0.75 o
   6 -10   3       15.28       16.90      0.91 o
  -8  -9   3       46.43       69.39      1.63 o
  -7  -9   3       91.26       98.40      1.97 o
  -6  -9   3      120.06      106.39      2.87 o
  -5  -9   3        5.83        4.21      0.72 o
  -4  -9   3       69.48       62.49      1.77 o
  -3  -9   3       79.88       80.60      3.23 o
  -2  -9   3       52.99       50.20      1.44 o
  -1  -9   3      339.23      344.09      6.04 o
   0  -9   3      251.38      256.40      4.72 o
   1  -9   3       10.16        4.19      0.58 o
   2  -9   3       12.27       11.47      0.68 o
   3  -9   3       13.99       11.63      0.73 o
   4  -9   3       22.13       23.36      0.98 o
   5  -9   3       99.85       94.23      1.97 o
   6  -9   3       11.39       13.74      0.70 o
   7  -9   3        1.38        3.52      0.51 o
  -9  -8   3        5.81       12.33      0.93 o
  -8  -8   3       14.51       12.35      0.95 o
  -7  -8   3       82.65       86.64      1.52 o
  -6  -8   3       45.97       50.06      1.56 o
  -5  -8   3       22.28       25.07      1.04 o
  -4  -8   3      236.47      223.52      3.74 o
  -3  -8   3      140.70      136.14      2.00 o
  -2  -8   3      212.17      199.93      3.24 o
  -1  -8   3      221.72      231.47      3.52 o
   0  -8   3      303.39      279.38      3.68 o
   1  -8   3      161.29      146.07      2.86 o
   2  -8   3      187.71      189.14      2.35 o
   3  -8   3       25.95       24.90      0.87 o
   4  -8   3      145.77      138.86      2.35 o
   5  -8   3        3.77        2.96      0.57 o
   6  -8   3       55.27       51.24      1.22 o
   7  -8   3       12.20       11.89      0.67 o
   8  -8   3       22.94       23.81      0.97 o
  -9  -7   3       24.33       37.06      1.28 o
  -8  -7   3        1.95        2.60      0.55 o
  -7  -7   3      275.98      272.65      4.05 o
  -6  -7   3       53.11       65.21      1.47 o
  -5  -7   3        1.37        2.00      0.50 o
  -4  -7   3      155.52      158.61      2.04 o
  -3  -7   3       67.49       62.83      1.33 o
  -2  -7   3       18.93       14.07      1.01 o
  -1  -7   3       57.03       50.16      1.58 o
   0  -7   3       86.30       83.47      1.95 o
   1  -7   3      266.62      266.42      2.99 o
   2  -7   3        3.12        6.28      2.06 o
   3  -7   3       11.88       10.15      0.59 o
   4  -7   3       23.82       17.94      0.75 o
   5  -7   3       59.87       50.95      1.16 o
   6  -7   3        2.50        1.75      0.45 o
   7  -7   3       54.36       61.13      1.21 o
   8  -7   3        0.26        0.47      0.49 o
   9  -7   3       15.04       19.54      1.30 o
 -10  -6   3       29.21       34.40      1.16 o
  -9  -6   3       59.30       35.82      1.35 o
  -8  -6   3       40.58       41.44      1.30 o
  -7  -6   3      558.22      641.54     11.29 o
  -6  -6   3       83.82       78.08      1.45 o
  -5  -6   3      176.36      150.24      1.85 o
  -4  -6   3       14.66       11.54      0.74 o
  -3  -6   3       54.66       55.40      1.62 o
  -2  -6   3       39.41       31.68      1.43 o
  -1  -6   3       57.57       56.47      2.30 o
   0  -6   3      102.80      111.91      3.50 o
   1  -6   3      103.52      102.66      1.98 o
   2  -6   3       21.98       14.54      0.99 o
   3  -6   3       21.51       14.94      1.02 o
   4  -6   3       76.22       72.71      1.47 o
   5  -6   3      100.93      102.69      1.48 o
   6  -6   3       62.91       63.21      1.22 o
   7  -6   3       31.59       43.64      1.04 o
   8  -6   3       13.56       16.89      1.00 o
   9  -6   3       20.31       23.62      1.52 o
  10  -6   3       53.83       60.15      2.14 o
 -11  -5   3       26.24       19.20      1.08 o
 -10  -5   3        2.83        2.64      0.59 o
  -9  -5   3       37.99       38.91      1.29 o
  -8  -5   3       79.09       66.19      1.65 o
  -7  -5   3      836.23      838.18     12.39 o
  -6  -5   3        3.03        7.71      0.57 o
  -5  -5   3        7.84        6.02      0.59 o
  -4  -5   3       25.17       22.44      0.99 o
  -3  -5   3      103.28       96.83      1.69 o
  -2  -5   3      212.14      236.33      3.23 o
  -1  -5   3      161.06      189.38      9.68 o
   0  -5   3        1.25        1.93      0.44 o
   1  -5   3      116.32      141.26      5.09 o
   2  -5   3       69.55       97.55      2.55 o
   3  -5   3       49.34       39.17      1.31 o
   4  -5   3       93.35      122.83      2.29 o
   5  -5   3      226.07      237.15      2.25 o
   6  -5   3       67.88       82.72      1.06 o
   7  -5   3        6.53        9.34      0.70 o
   8  -5   3       19.90       12.54      1.02 o
   9  -5   3       55.98       63.79      5.80 o
  10  -5   3       10.72       15.10      1.44 o
  11  -5   3       43.21       53.18      1.74 o
 -11  -4   3       41.57       34.79      2.54 o
 -10  -4   3       31.34       26.16      1.43 o
  -9  -4   3      173.20      166.92      2.41 o
  -8  -4   3       39.28       35.91      1.38 o
  -7  -4   3      551.77      532.55      6.93 o
  -6  -4   3       18.07       16.38      0.64 o
  -5  -4   3       12.39       14.46      0.65 o
  -4  -4   3       44.02       40.59      1.38 o
  -3  -4   3     1794.27     2063.93     31.67 o
  -2  -4   3      142.82      157.98      3.98 o
  -1  -4   3      362.23      438.95      6.25 o
   0  -4   3       89.08       72.32      1.90 o
   1  -4   3      110.64      138.55      2.19 o
   2  -4   3      393.68      293.45      7.76 o
   3  -4   3     1026.28     1129.39     27.51 o
   4  -4   3       17.70       22.81      0.91 o
   5  -4   3       61.27       67.70      1.36 o
   6  -4   3       78.68       78.70      1.77 o
   7  -4   3       54.56       67.12      1.75 o
   8  -4   3      196.04      212.11      3.35 o
   9  -4   3       25.35       25.85      1.06 o
  10  -4   3       43.09       49.64      1.81 o
  11  -4   3       71.80       86.71      2.01 o
 -11  -3   3        0.68        0.21      0.76 o
 -10  -3   3      122.45      129.07      2.11 o
  -9  -3   3      552.38      552.62     12.10 o
  -8  -3   3      282.70      272.67      3.91 o
  -7  -3   3     1407.35     1385.52     19.89 o
  -6  -3   3      116.05      118.51      1.81 o
  -5  -3   3      104.92      145.31      2.79 o
  -4  -3   3      115.57      117.53      2.01 o
  -3  -3   3      329.78      319.85      5.42 o
  -2  -3   3      149.36      139.03      3.39 o
  -1  -3   3      230.13      224.84      4.04 o
   0  -3   3      229.99      241.00      3.12 o
   1  -3   3      258.34      217.23      4.65 o
   2  -3   3     1268.88     1271.42     22.32 o
   3  -3   3      510.47      671.78     17.80 o
   4  -3   3       40.61       32.68      1.15 o
   5  -3   3      296.76      330.48      7.82 o
   6  -3   3       98.43      102.62      2.37 o
   7  -3   3       14.25       11.73      0.82 o
   8  -3   3      158.47      150.10      2.70 o
   9  -3   3       18.71       20.01      1.05 o
  10  -3   3        1.30        1.71      0.57 o
  11  -3   3       36.65       28.86      1.15 o
 -11  -2   3       13.29       16.92      1.59 o
 -10  -2   3       50.69       40.97      1.09 o
  -9  -2   3      135.50      136.37      4.17 o
  -8  -2   3      197.33      198.73      2.51 o
  -7  -2   3      597.27      597.76      7.96 o
  -6  -2   3       81.91       61.51      1.52 o
  -5  -2   3     1271.88     1216.20      9.88 o
  -4  -2   3     1483.30     1677.73     12.54 o
  -3  -2   3       82.35      136.27      3.34 o
  -2  -2   3      274.18      297.73      4.79 o
  -1  -2   3       25.05       22.53      1.38 o
   0  -2   3       84.09       62.14      1.49 o
   1  -2   3      415.23      326.36     13.89 o
   2  -2   3      352.32      347.13      8.93 o
   3  -2   3       49.92       55.74      1.18 o
   4  -2   3      332.76      319.19     10.51 o
   5  -2   3     1410.31     1580.88     55.78 o
   6  -2   3       13.46       11.98      1.14 o
   7  -2   3       90.01       78.43      5.38 o
   8  -2   3       95.72      102.50      2.43 o
   9  -2   3       91.30       82.47      1.54 o
  10  -2   3       30.17       36.41      1.40 o
  11  -2   3       64.53       57.91      1.25 o
  12  -2   3       63.16       77.81      2.19 o
 -11  -1   3       42.75       46.02      1.38 o
 -10  -1   3       31.66       31.83      0.86 o
  -9  -1   3       57.21       48.37      0.95 o
  -8  -1   3      274.80      290.50      4.08 o
  -7  -1   3       13.42       15.85      0.80 o
  -6  -1   3       43.48       44.99      2.14 o
  -5  -1   3     1496.24     1778.70     26.37 o
  -4  -1   3       82.53      127.66      2.56 o
  -3  -1   3       60.23       54.45      1.31 o
  -2  -1   3     1416.16     1796.19     17.30 o
  -1  -1   3       45.36       14.74      0.64 o
   0  -1   3        3.40       32.39      0.80 o
   1  -1   3     4643.12     4727.41    128.62 o
   2  -1   3      298.22      296.12      7.22 o
   3  -1   3       66.24       59.37      1.10 o
   4  -1   3      768.47      928.83     23.03 o
   5  -1   3        0.85        1.50      0.52 o
   6  -1   3      303.24      317.85     13.07 o
   7  -1   3       25.56       25.20      1.30 o
   8  -1   3       40.90       46.52      1.42 o
   9  -1   3       63.20       56.68      1.11 o
  10  -1   3        1.46        1.99      0.48 o
  11  -1   3       72.85       67.74      1.33 o
  12  -1   3       20.68       24.08      1.00 o
 -11   0   3       47.94       48.20      1.92 o
 -10   0   3        7.41        9.10      0.60 o
  -9   0   3      102.45      110.43      1.26 o
  -8   0   3      540.51      532.99      5.44 o
  -7   0   3        5.79        4.05      0.48 o
  -6   0   3       29.78       31.49      1.12 o
  -5   0   3      709.15      816.37      7.57 o
  -4   0   3      735.02      789.64      5.45 o
  -3   0   3     1826.36     1803.61     15.57 o
  -2   0   3     1344.17     1178.71     34.29 o
   0   0   3     7775.59     8054.92     32.03 o
   1   0   3     1678.58     1729.85      7.64 o
   2   0   3      686.90      463.40      4.40 o
   3   0   3      465.87      306.80      2.81 o
   4   0   3      299.86      371.92      7.44 o
   5   0   3       14.19       22.25      0.94 o
   6   0   3      161.66      155.02      7.16 o
   7   0   3       44.88       34.02      1.66 o
   8   0   3      178.60      156.23      3.05 o
   9   0   3       22.89       24.06      0.90 o
  10   0   3       31.70       23.59      0.83 o
  11   0   3       13.55        8.97      0.68 o
  12   0   3       13.08       12.86      0.79 o
 -11   1   3        5.33        8.39      0.67 o
 -10   1   3      101.54      112.92      1.54 o
  -9   1   3       23.82       22.72      0.84 o
  -8   1   3      266.37      261.08      4.51 o
  -7   1   3      160.31      158.53      2.83 o
  -6   1   3      208.59      210.58      4.95 o
  -5   1   3       18.96       22.92      1.03 o
  -4   1   3     1742.42     1869.83     45.23 o
  -3   1   3       88.46      112.28      3.63 o
  -2   1   3      543.50      769.32      6.06 o
  -1   1   3     4427.72     4945.41     21.89 o
   0   1   3     6914.91     7265.27     34.20 o
   1   1   3    17861.29    16826.96     62.48 o
   2   1   3     7112.50     6153.03     26.45 o
   3   1   3     7334.72     7430.95    456.44 o
   4   1   3     1085.05     1136.80     21.76 o
   5   1   3      191.21      205.11      2.42 o
   6   1   3       88.35       81.43      3.94 o
   7   1   3       17.11       19.48      1.09 o
   8   1   3      121.48      105.06      2.85 o
   9   1   3       10.04        7.79      0.53 o
  10   1   3       64.44       62.23      1.46 o
  11   1   3       23.14       21.53      0.88 o
  12   1   3       11.76       17.43      0.92 o
 -11   2   3       14.96       14.94      0.71 o
 -10   2   3       77.93       80.09      2.02 o
  -9   2   3       52.05       48.76      1.55 o
  -8   2   3      132.55      138.60      3.19 o
  -7   2   3      134.52      136.55      2.47 o
  -6   2   3        8.83       12.94      0.96 o
  -5   2   3       30.67       23.04      1.29 o
  -4   2   3      180.12      174.51      2.79 o
  -3   2   3      218.79      181.51      4.14 o
  -2   2   3      384.40      402.01     19.91 o
   0   2   3     4090.27     4082.09     14.14 o
   1   2   3     7237.42     6818.80     24.37 o
   2   2   3     1895.77     1449.71      8.60 o
   3   2   3       93.59       62.37      1.88 o
   4   2   3     1046.26     1175.84     22.51 o
   5   2   3      696.94      816.51     23.54 o
   6   2   3       19.53       27.44      0.98 o
   7   2   3       16.59       17.70      1.03 o
   8   2   3        6.02        7.44      0.55 o
   9   2   3      265.81      255.31      3.58 o
  10   2   3      149.44      127.98      2.14 o
  11   2   3       28.02       30.19      1.28 o
  12   2   3        1.62        3.60      0.74 o
 -11   3   3       11.79        9.83      0.67 o
 -10   3   3        2.86        2.11      0.40 o
  -9   3   3       82.43       93.13      2.03 o
  -8   3   3       91.33      107.41      2.37 o
  -7   3   3       66.15       51.64      1.70 o
  -6   3   3       29.79       29.31      1.24 o
  -5   3   3      182.95      207.60      2.39 o
  -4   3   3      279.31      293.50      5.75 o
  -3   3   3      532.03      616.10     22.01 o
  -2   3   3      140.03      140.41      5.07 o
  -1   3   3      372.39      424.13      4.98 o
   0   3   3       46.03       31.76      1.48 o
   1   3   3      217.72      166.13      3.01 o
   2   3   3      531.13      438.06     21.73 o
   3   3   3      109.60       71.68      1.74 o
   4   3   3      315.71      391.88      5.46 o
   5   3   3       18.52       18.49      0.71 o
   6   3   3      387.78      357.37      7.60 o
   7   3   3       88.43       88.73      1.76 o
   8   3   3       40.62       35.95      1.93 o
   9   3   3      135.74      124.50      1.84 o
  10   3   3       70.70       59.31      1.71 o
  11   3   3        4.38        5.57      0.77 o
  12   3   3        5.01        5.11      0.82 o
 -11   4   3      122.40      122.66      5.77 o
 -10   4   3       25.98       29.08      1.02 o
  -9   4   3      251.22      270.63     10.03 o
  -8   4   3       11.26       11.51      0.67 o
  -7   4   3       83.63       85.72      1.83 o
  -6   4   3      101.48      105.49      1.44 o
  -5   4   3       80.61       79.89      1.43 o
  -4   4   3       25.50       26.37      0.93 o
  -3   4   3      434.51      486.83      8.29 o
  -2   4   3      240.11      206.20      2.81 o
  -1   4   3      116.03      108.52      1.74 o
   0   4   3      208.64      243.61      3.74 o
   1   4   3      330.96      346.80      4.36 o
   2   4   3       57.31       34.88      0.96 o
   3   4   3        2.07        6.92      0.80 o
   4   4   3      154.31      138.26      1.97 o
   5   4   3       19.27       22.47      0.88 o
   6   4   3       27.74       37.95      1.06 o
   7   4   3       54.85       45.96      1.09 o
   8   4   3      137.28      112.26      3.13 o
   9   4   3       98.24      123.58      2.86 o
  10   4   3      108.58      104.69      2.00 o
  11   4   3        6.69        5.62      0.61 o
  12   4   3       32.12       34.07      1.53 o
 -10   5   3       70.60       66.65      1.34 o
  -9   5   3      601.17      693.39     24.75 o
  -8   5   3      101.83      110.76      3.65 o
  -7   5   3        4.53        4.84      0.49 o
  -6   5   3       63.45       59.60      1.04 o
  -5   5   3        1.68        1.40      0.44 o
  -4   5   3      857.14      852.76      8.33 o
  -3   5   3      101.97      120.76      1.91 o
  -2   5   3      126.17      105.16      2.27 o
  -1   5   3      343.70      469.52      4.33 o
   0   5   3       13.63        9.91      0.63 o
   1   5   3       56.40       40.91      0.96 o
   2   5   3       14.01       17.03      0.95 o
   3   5   3      146.60      150.68      3.17 o
   4   5   3      227.58      229.55      4.87 o
   5   5   3      804.48      917.19     19.53 o
   6   5   3      272.97      255.40      6.76 o
   7   5   3       51.47       36.72      1.22 o
   8   5   3       31.83       23.64      1.02 o
   9   5   3      231.81      217.50      3.36 o
  10   5   3       56.66       63.51      1.63 o
  11   5   3        0.18        0.61      0.50 o
 -10   6   3       45.21       40.26      1.77 o
  -9   6   3      547.20      581.26     18.23 o
  -8   6   3      146.55      162.30      4.06 o
  -7   6   3      185.66      186.35      3.05 o
  -6   6   3       97.96       96.81      1.33 o
  -5   6   3       79.13       76.15      1.12 o
  -4   6   3      288.53      249.52      3.15 o
  -3   6   3       48.12       49.94      1.39 o
  -2   6   3       15.91        7.58      0.60 o
  -1   6   3        0.16        0.74      0.43 o
   0   6   3      276.56      348.46      3.31 o
   1   6   3      253.34      310.38      3.14 o
   2   6   3      847.60      830.82     11.38 o
   3   6   3       21.99       21.75      0.70 o
   4   6   3       86.65      108.85      4.15 o
   5   6   3      683.11      731.96     17.64 o
   6   6   3       36.99       31.00      1.06 o
   7   6   3       33.78       30.90      1.30 o
   8   6   3      552.04      566.95     13.17 o
   9   6   3       14.57       15.54      0.94 o
  10   6   3        8.52        4.29      0.78 o
  11   6   3       10.86       19.98      0.99 o
  -9   7   3      238.05      252.16      8.88 o
  -8   7   3        4.42        2.59      0.52 o
  -7   7   3        6.41        9.30      0.62 o
  -6   7   3      292.69      288.21      3.60 o
  -5   7   3      117.44      101.75      1.28 o
  -4   7   3      493.95      506.91      5.30 o
  -3   7   3      109.01       94.54      1.62 o
  -2   7   3       76.73       88.30      1.54 o
  -1   7   3       13.68        9.46      0.88 o
   0   7   3      284.63      308.12      4.56 o
   1   7   3       83.31       87.68      3.26 o
   2   7   3       64.35       47.05      2.77 o
   3   7   3      298.27      339.08     12.21 o
   4   7   3      139.16      126.82      3.70 o
   5   7   3       55.13       57.96      1.90 o
   6   7   3       35.10       38.73      1.18 o
   7   7   3        1.64        1.72      0.54 o
   8   7   3       37.54       34.57      1.41 o
   9   7   3        8.51        7.50      0.67 o
  10   7   3       41.30       45.29      1.67 o
  11   7   3        6.53        8.90      0.91 o
  -9   8   3      140.85      143.73      7.87 o
  -8   8   3       25.35       25.40      0.97 o
  -7   8   3       88.00       81.53      1.29 o
  -6   8   3      215.94      211.14      3.35 o
  -5   8   3       90.38       90.05      1.52 o
  -4   8   3       57.79       46.23      0.97 o
  -3   8   3      103.31       97.68      2.09 o
  -2   8   3      259.55      295.33      3.06 o
  -1   8   3      216.88      209.10      3.81 o
   0   8   3        3.07        2.05      1.14 o
   3   8   3      164.68      161.58      6.80 o
   4   8   3       56.45       48.21      1.17 o
   5   8   3       77.66       98.66      3.06 o
   6   8   3        9.06        9.13      0.74 o
   7   8   3       17.62       13.91      0.88 o
   8   8   3       34.77       41.13      1.31 o
   9   8   3        2.59        1.46      0.43 o
  10   8   3       42.59       47.48      1.37 o
  -8   9   3       37.01       36.72      1.29 o
  -7   9   3        5.81        8.85      0.62 o
  -6   9   3       27.05       25.54      0.91 o
  -5   9   3       56.77       57.04      1.38 o
  -4   9   3      135.55      136.38      1.84 o
  -3   9   3      170.11      194.69      3.26 o
  -2   9   3      123.00      115.36      2.31 o
  -1   9   3      465.32      490.92     10.30 o
   3   9   3       90.55       83.57      4.34 o
   4   9   3      110.39      115.41      5.75 o
   5   9   3       12.86       15.86      0.92 o
   6   9   3       29.48       27.51      1.04 o
   7   9   3       36.46       42.01      1.25 o
   8   9   3        0.66        0.78      0.42 o
   9   9   3       46.90       57.87      1.55 o
  -7  10   3        5.07        7.02      0.60 o
  -6  10   3       11.66       11.31      0.72 o
  -5  10   3        0.49        1.21      0.42 o
  -4  10   3       37.60       37.73      0.89 o
  -3  10   3       30.57       38.28      1.08 o
  -2  10   3       60.88       67.21      1.96 o
  -1  10   3       22.36       24.81      1.65 o
   4  10   3       27.12       18.13      2.54 o
   5  10   3       16.18       17.28      1.17 o
   6  10   3       40.06       35.96      1.28 o
   7  10   3      126.31      141.64      5.50 o
   8  10   3      118.49      129.26      3.32 o
  -6  11   3        8.66        9.83      1.40 o
  -5  11   3       15.80       19.24      0.90 o
  -4  11   3        3.18        5.65      0.64 o
  -3  11   3       11.86        9.41      0.72 o
  -2  11   3        9.44       10.78      0.98 o
   4  11   3       17.83       20.22      2.52 o
   5  11   3       19.38       23.47      1.60 o
   6  11   3       24.37       26.99      1.63 o
   7  11   3        4.12        5.08      0.97 o
  -4  12   3       63.22       80.42      5.81 o
  -3  12   3       11.23        9.54      0.74 o
  -2  12   3        2.17        3.49      1.69 o
  -4 -11   4       30.66       25.90      1.05 o
  -3 -11   4       26.63       29.83      1.10 o
  -2 -11   4       41.31       31.80      1.14 o
  -1 -11   4        2.60        3.56      0.62 o
   0 -11   4        8.27       11.18      0.85 o
   1 -11   4        5.70        5.60      0.63 o
   2 -11   4       22.97       20.46      0.90 o
   3 -11   4       24.89       27.96      0.98 o
   4 -11   4        1.95        1.67      0.39 o
  -6 -10   4        3.01        4.55      0.65 o
  -5 -10   4        3.67        3.91      0.65 o
  -4 -10   4        0.71        0.03      0.46 o
  -3 -10   4        8.02        3.47      0.58 o
  -2 -10   4       74.16       67.49      2.17 o
  -1 -10   4        8.72        4.70      0.62 o
   0 -10   4        6.07        4.73      0.63 o
   1 -10   4       12.89       10.05      0.68 o
   2 -10   4       60.58       51.88      1.12 o
   3 -10   4        6.81        5.36      0.54 o
   4 -10   4        3.16        6.31      0.53 o
   5 -10   4        1.61        4.78      0.53 o
   6 -10   4        1.86        4.96      0.47 o
  -7  -9   4       18.45       26.85      1.19 o
  -6  -9   4      121.61      134.13      2.36 o
  -5  -9   4        2.26        5.43      0.61 o
  -4  -9   4       28.91       26.44      1.13 o
  -3  -9   4        0.63        0.75      0.55 o
  -2  -9   4       58.64       58.87      1.67 o
  -1  -9   4        6.50        7.37      0.70 o
   0  -9   4        4.86        5.46      0.61 o
   1  -9   4        6.53        8.65      0.67 o
   2  -9   4       46.52       41.93      1.14 o
   3  -9   4        6.93        8.96      0.69 o
   4  -9   4        4.13        4.41      0.57 o
   5  -9   4       31.29       30.43      0.93 o
   6  -9   4        8.06        9.06      0.67 o
   7  -9   4        3.02        5.79      0.55 o
  -8  -8   4       20.83       24.03      1.07 o
  -7  -8   4       45.42       32.31      1.06 o
  -6  -8   4      384.79      349.61      4.51 o
  -5  -8   4       65.75       64.42      1.57 o
  -4  -8   4       46.59       49.51      1.32 o
  -3  -8   4       86.23       75.34      1.55 o
  -2  -8   4      406.43      381.99      6.61 o
  -1  -8   4        3.11        1.97      0.55 o
   0  -8   4      154.84      153.98      2.36 o
   1  -8   4      143.50      173.13      2.36 o
   2  -8   4       13.32        9.07      0.64 o
   3  -8   4       18.85       15.16      0.73 o
   4  -8   4      138.57      114.53      2.69 o
   5  -8   4        5.94        7.35      0.63 o
   6  -8   4      245.50      242.18      5.13 o
   7  -8   4        2.00        3.25      0.54 o
   8  -8   4        5.44       11.05      0.80 o
  -9  -7   4        0.33        1.29      0.51 o
  -8  -7   4       72.29       69.48      1.38 o
  -7  -7   4        1.48        1.95      0.51 o
  -6  -7   4      666.76      711.65     10.57 o
  -5  -7   4        6.14       12.80      0.82 o
  -4  -7   4       24.23       20.84      0.98 o
  -3  -7   4       24.52       14.68      0.78 o
  -2  -7   4       84.44       81.92      1.51 o
  -1  -7   4      494.12      467.45      8.29 o
   0  -7   4      451.22      480.80      9.05 o
   1  -7   4       16.86       11.73      0.73 o
   2  -7   4       14.26       11.01      0.61 o
   3  -7   4       21.06       26.17      0.86 o
   4  -7   4        2.83        2.57      0.46 o
   5  -7   4       21.04       11.47      0.63 o
   6  -7   4       32.16       28.93      1.00 o
   7  -7   4       15.00       17.33      0.82 o
   8  -7   4       32.86       30.65      1.37 o
   9  -7   4       15.63       21.54      1.35 o
 -10  -6   4        2.47        0.84      0.48 o
  -9  -6   4        8.93        8.65      0.67 o
  -8  -6   4       54.09       45.43      1.39 o
  -7  -6   4       48.00       47.60      1.19 o
  -6  -6   4      124.39      123.02      2.35 o
  -5  -6   4       28.50       34.25      1.07 o
  -4  -6   4       28.31       27.51      1.01 o
  -3  -6   4      493.34      481.42      6.17 o
  -2  -6   4       48.92       55.71      1.97 o
  -1  -6   4      206.51      188.14      3.23 o
   0  -6   4      331.80      343.86      7.07 o
   1  -6   4      128.39      134.70      2.37 o
   2  -6   4        2.48        3.04      0.61 o
   3  -6   4       58.21       47.21      1.42 o
   4  -6   4       13.99       13.79      0.68 o
   5  -6   4       56.65       43.27      1.01 o
   6  -6   4       51.53       42.73      0.97 o
   7  -6   4       29.42       31.68      0.99 o
   8  -6   4       16.00       23.63      1.21 o
   9  -6   4       22.26       32.42      2.86 o
  10  -6   4        8.39        6.72      1.03 o
 -10  -5   4       31.07       21.48      1.85 o
  -9  -5   4       67.59       75.32      1.67 o
  -8  -5   4       88.41       98.53      1.98 o
  -7  -5   4      875.13      944.05     17.32 o
  -6  -5   4       42.37       50.84      1.13 o
  -5  -5   4       50.18       41.94      1.32 o
  -4  -5   4      121.20      131.71      2.18 o
  -3  -5   4      499.45      521.69      6.18 o
  -2  -5   4       89.53      107.94      2.40 o
  -1  -5   4      299.45      335.55      9.48 o
   0  -5   4       17.19       19.28      1.14 o
   1  -5   4       30.93       36.90      1.77 o
   2  -5   4       27.34       21.66      1.07 o
   3  -5   4       72.23       60.14      1.63 o
   4  -5   4       92.28       73.94      1.30 o
   5  -5   4        2.92        3.18      0.42 o
   6  -5   4       31.66       33.40      0.77 o
   7  -5   4       10.88       14.56      0.84 o
   8  -5   4      105.94      121.16      2.54 o
   9  -5   4       69.41       72.25      4.63 o
  10  -5   4       18.29       17.30      1.54 o
 -11  -4   4       67.74       69.55      2.33 o
 -10  -4   4       51.93       46.04      1.77 o
  -9  -4   4      349.71      327.57      7.35 o
  -8  -4   4      505.26      492.00      6.42 o
  -7  -4   4      374.86      371.34      5.35 o
  -6  -4   4        4.27        3.43      0.44 o
  -5  -4   4       13.85       18.29      0.81 o
  -4  -4   4      151.59      148.73      2.86 o
  -3  -4   4       79.58       95.42      2.67 o
  -2  -4   4      503.32      543.88     20.13 o
  -1  -4   4        8.69        6.14      0.95 o
   0  -4   4      351.41      416.78      6.31 o
   1  -4   4      470.87      543.27     13.29 o
   2  -4   4       87.89       85.83      1.62 o
   3  -4   4       85.52       57.40      1.48 o
   4  -4   4       32.45       33.52      1.26 o
   5  -4   4       16.01       20.68      0.96 o
   6  -4   4       47.41       51.02      1.54 o
   7  -4   4      191.69      217.16      3.73 o
   8  -4   4        0.10        1.51      0.56 o
   9  -4   4      119.78      117.55      4.86 o
  10  -4   4       19.78       17.11      1.65 o
  11  -4   4       34.36       27.59      1.48 o
 -11  -3   4       52.26       53.19      2.14 o
 -10  -3   4       21.22       19.00      0.93 o
  -9  -3   4      116.62      117.73      1.90 o
  -8  -3   4      480.14      478.06      7.08 o
  -7  -3   4       63.24       59.63      1.40 o
  -6  -3   4       92.90       88.22      1.66 o
  -5  -3   4       40.47       46.46      1.16 o
  -4  -3   4      513.67      535.20      9.71 o
  -3  -3   4      398.39      503.44      7.09 o
  -2  -3   4      514.25      572.83      7.07 o
  -1  -3   4      180.66      207.62      3.89 o
   0  -3   4      367.68      486.24     10.65 o
   1  -3   4      677.14      862.77     20.32 o
   2  -3   4      866.98     1016.34     14.32 o
   3  -3   4       54.60       83.11      1.35 o
   4  -3   4      159.69      171.62      2.33 o
   5  -3   4       70.61       60.45      1.39 o
   6  -3   4      217.20      204.17      9.67 o
   7  -3   4      323.46      295.57      9.08 o
   8  -3   4      270.73      258.12      6.76 o
   9  -3   4       92.96       98.63      2.87 o
  10  -3   4      143.17      142.92      3.20 o
  11  -3   4        9.04        8.54      0.72 o
 -11  -2   4        1.53        1.58      0.47 o
 -10  -2   4       32.41       31.24      0.91 o
  -9  -2   4      152.43      147.32      1.89 o
  -8  -2   4      121.51      124.27      1.67 o
  -7  -2   4       10.59       12.09      0.59 o
  -6  -2   4       63.87       52.27      1.48 o
  -5  -2   4      320.69      386.85      8.90 o
  -4  -2   4       14.86       15.46      1.17 o
  -3  -2   4     1281.18     1325.95     10.63 o
  -2  -2   4      253.87      187.61      2.91 o
  -1  -2   4      585.56      625.67      4.52 o
   0  -2   4      672.89      719.87      9.21 o
   1  -2   4      162.68      110.52      1.84 o
   2  -2   4      311.50      305.22      7.01 o
   3  -2   4      379.64      372.70      5.46 o
   4  -2   4       69.83       57.00      1.62 o
   5  -2   4        2.13        1.18      0.52 o
   6  -2   4      142.10      147.05      3.88 o
   7  -2   4      114.82       90.81      1.98 o
   8  -2   4      430.53      452.42      7.79 o
   9  -2   4      147.09      142.53      3.83 o
  10  -2   4      101.70       91.79      1.77 o
  11  -2   4        4.76        4.55      0.53 o
  12  -2   4       20.90       15.36      1.25 o
 -11  -1   4        7.55        5.80      0.58 o
 -10  -1   4       13.18       16.08      0.77 o
  -9  -1   4       20.35       16.27      0.66 o
  -8  -1   4      101.68       97.16      1.67 o
  -7  -1   4      684.97      639.24      8.50 o
  -6  -1   4      243.12      294.20      6.56 o
  -5  -1   4      381.40      357.89      4.60 o
  -4  -1   4       47.77       50.73      1.57 o
  -3  -1   4      701.19      896.92      5.13 o
  -2  -1   4       17.84       17.91      0.66 o
  -1  -1   4      803.67      764.07      3.53 o
   0  -1   4       66.66       77.30      1.36 o
   1  -1   4     3294.76     3392.06     11.65 o
   2  -1   4      181.71      155.69      5.46 o
   3  -1   4       91.46       61.68      1.99 o
   4  -1   4        7.48        6.04      0.47 o
   5  -1   4       72.45       56.02      1.99 o
   6  -1   4       84.96       75.79      4.89 o
   7  -1   4      307.55      297.64      8.52 o
   8  -1   4       40.79       29.26      0.89 o
   9  -1   4        3.52        3.76      0.46 o
  10  -1   4       35.65       36.06      1.09 o
  11  -1   4        0.94        0.93      0.40 o
  12  -1   4       59.48       56.76      1.88 o
 -11   0   4        2.13        1.69      0.44 o
 -10   0   4        8.45        6.76      0.47 o
  -9   0   4      306.95      303.33      3.28 o
  -8   0   4       74.05       58.23      0.99 o
  -7   0   4      311.39      331.40      4.01 o
  -6   0   4      168.18      160.14      2.36 o
  -5   0   4       24.42       14.19      0.88 o
  -4   0   4      271.75      296.25      3.48 o
  -3   0   4      296.31      360.70      3.37 o
  -2   0   4      938.04      975.34     23.02 o
   0   0   4      496.00      514.26      4.09 o
   1   0   4      637.21      677.02      5.04 o
   2   0   4      471.06      254.38      3.52 o
   3   0   4     1355.83     1104.46     27.71 o
   4   0   4       34.95       30.68      4.37 o
   5   0   4       57.58       87.06      3.75 o
   6   0   4      180.77      193.30      7.10 o
   7   0   4       68.98       68.27      2.47 o
   8   0   4       22.98       15.78      0.72 o
   9   0   4       97.71       93.83      1.48 o
  10   0   4       41.39       29.77      0.89 o
  11   0   4        9.09        8.46      0.67 o
  12   0   4       17.90       16.52      0.89 o
 -11   1   4       33.39       37.15      0.96 o
 -10   1   4        7.36        6.57      0.54 o
  -9   1   4      386.75      414.35      8.19 o
  -8   1   4       73.72       66.90      1.18 o
  -7   1   4      522.22      503.29      6.48 o
  -6   1   4       57.16       45.35      1.52 o
  -5   1   4      459.12      573.66     12.46 o
  -4   1   4      320.40      344.42      6.12 o
  -3   1   4      478.42      531.31     17.98 o
  -2   1   4      365.23      563.71     28.89 o
  -1   1   4      840.75      879.99      6.29 o
   0   1   4     1698.80     1867.14      9.00 o
   1   1   4      542.12      511.68      4.74 o
   2   1   4     5770.83     5402.74     17.81 o
   3   1   4     6273.80     6146.53     20.77 o
   4   1   4        3.07        2.59      1.58 o
   5   1   4        3.25        6.40      0.58 o
   6   1   4        6.32        6.06      0.89 o
   7   1   4      117.98      123.56      5.87 o
   8   1   4        4.14        2.73      0.42 o
   9   1   4      103.22      128.19      1.56 o
  10   1   4      266.57      243.78      3.55 o
  11   1   4       19.77       13.01      0.69 o
  12   1   4        4.01        4.85      0.61 o
 -11   2   4        0.94        0.23      0.32 o
 -10   2   4       17.02       10.88      0.66 o
  -9   2   4      102.14      110.23      3.39 o
  -8   2   4      199.73      182.84      3.45 o
  -7   2   4      224.16      214.28      5.56 o
  -6   2   4       65.60       73.97      1.62 o
  -5   2   4      603.89      595.91     14.20 o
  -4   2   4      214.16      187.85      2.96 o
  -3   2   4      231.45      197.56      4.34 o
  -2   2   4      468.59      461.05     21.58 o
  -1   2   4       37.96       49.55      1.78 o
   0   2   4      103.37       90.45      2.22 o
   1   2   4     1112.60     1302.43      8.24 o
   2   2   4       20.94       12.24      1.19 o
   3   2   4      231.76      238.37      4.06 o
   4   2   4      106.05       77.09      2.59 o
   5   2   4       50.76       52.87      1.98 o
   6   2   4       12.05       13.65      0.70 o
   7   2   4       10.03        9.10      0.82 o
   8   2   4       31.78       25.75      0.79 o
   9   2   4        1.57        5.85      0.63 o
  10   2   4      105.97      100.48      2.81 o
  11   2   4        1.83        3.80      0.76 o
  12   2   4       10.40        5.60      0.81 o
 -11   3   4       14.62       17.77      0.86 o
 -10   3   4       69.02       71.76      1.87 o
  -9   3   4      135.68      120.67      2.59 o
  -8   3   4      716.23      772.13     19.50 o
  -7   3   4      267.86      285.64      5.67 o
  -6   3   4       14.85        8.45      0.66 o
  -5   3   4       44.87       49.86      1.51 o
  -4   3   4      789.45      868.21     13.65 o
  -3   3   4      574.08      803.16     35.64 o
  -2   3   4      730.37      790.99     22.63 o
  -1   3   4       20.18       20.26      1.42 o
   0   3   4      399.00      426.79      5.12 o
   1   3   4      539.75      434.88      5.15 o
   2   3   4       89.26       48.99      1.95 o
   3   3   4      152.23      127.84      5.24 o
   4   3   4       99.38       86.63      5.22 o
   5   3   4       41.78       48.01      1.75 o
   6   3   4       11.91       13.22      0.91 o
   7   3   4      210.73      215.25      5.50 o
   8   3   4       12.49        9.45      0.63 o
   9   3   4       23.38       24.27      1.03 o
  10   3   4       12.68       10.81      0.93 o
  11   3   4       39.24       53.09      1.63 o
  12   3   4        6.65        8.01      0.91 o
 -11   4   4       44.93       43.95      1.67 o
 -10   4   4       31.35       31.46      1.34 o
  -9   4   4      416.93      457.26     11.80 o
  -8   4   4      242.13      253.28      6.15 o
  -7   4   4       33.41       35.98      1.08 o
  -6   4   4      106.85       92.30      1.78 o
  -5   4   4       11.77       17.74      0.83 o
  -4   4   4     1092.01     1222.89      5.43 o
  -3   4   4      476.41      560.69      6.99 o
  -2   4   4      332.29      319.82      8.79 o
  -1   4   4     2256.69     2485.50     32.52 o
   0   4   4      319.99      319.66      4.87 o
   1   4   4       15.21       13.08      0.79 o
   2   4   4       13.75       11.35      0.88 o
   3   4   4      191.71      183.59      6.97 o
   4   4   4      151.82      143.08      2.90 o
   5   4   4       70.92       74.22      1.87 o
   6   4   4       63.74       58.33      1.83 o
   7   4   4      160.79      161.75      3.54 o
   8   4   4      195.62      210.99      2.91 o
   9   4   4      326.42      316.01      4.66 o
  10   4   4       40.19       38.19      1.37 o
  11   4   4       44.35       44.43      1.30 o
  12   4   4        0.66        0.23      0.37 o
 -10   5   4       58.26       51.72      1.17 o
  -9   5   4      134.20      131.35      3.26 o
  -8   5   4        8.80        8.80      0.83 o
  -7   5   4      115.03      120.03      2.72 o
  -6   5   4       38.51       37.65      0.86 o
  -5   5   4      104.57       89.80      1.70 o
  -4   5   4      393.95      407.56      5.71 o
  -3   5   4      911.94      973.11      5.69 o
  -2   5   4      613.18      651.40     17.01 o
  -1   5   4      326.10      461.70      5.19 o
   0   5   4      154.45      235.59      9.51 o
   1   5   4     1735.75     2082.43     26.05 o
   2   5   4        4.17        3.38      0.63 o
   3   5   4       72.55       63.46      1.45 o
   4   5   4      279.17      251.61      4.18 o
   5   5   4       34.40       30.99      0.99 o
   6   5   4       34.67       30.21      1.07 o
   7   5   4       96.64       86.26      2.34 o
   8   5   4       85.78       82.14      2.03 o
   9   5   4       87.00       79.56      1.85 o
  10   5   4        4.36        8.43      0.82 o
  11   5   4      121.94      110.90      1.88 o
 -10   6   4        4.55        6.88      0.58 o
  -9   6   4       19.80       15.15      0.85 o
  -8   6   4        6.42        6.36      0.67 o
  -7   6   4      138.14      134.31      3.09 o
  -6   6   4      364.95      377.10      4.60 o
  -5   6   4        0.91        3.06      0.38 o
  -4   6   4       98.83       82.23      1.40 o
  -3   6   4       35.49       33.49      1.03 o
  -2   6   4       39.83       41.71      1.18 o
  -1   6   4        6.26        4.68      1.12 o
   0   6   4       71.27       70.74      1.60 o
   1   6   4      249.94      268.87      5.06 o
   2   6   4      220.10      233.35      2.93 o
   3   6   4      358.31      389.07      5.40 o
   4   6   4        6.27        5.37      0.47 o
   5   6   4       84.88      107.89      3.06 o
   6   6   4      239.48      250.48      3.12 o
   7   6   4      482.52      507.87      7.83 o
   8   6   4       27.95       32.51      1.14 o
   9   6   4       61.56       59.71      1.27 o
  10   6   4       23.16       24.87      1.00 o
  11   6   4      114.24      110.40      2.06 o
  -9   7   4        2.41        4.66      0.57 o
  -8   7   4       32.24       33.90      0.96 o
  -7   7   4       22.14       22.11      0.82 o
  -6   7   4       81.15       85.87      1.70 o
  -5   7   4      290.06      294.51      3.66 o
  -4   7   4      241.04      215.33      2.13 o
  -3   7   4        3.79        2.33      0.45 o
  -2   7   4       55.55       63.35      1.53 o
  -1   7   4       39.28       44.84      1.88 o
   0   7   4       71.55       88.36      2.40 o
   1   7   4      196.76      212.68      6.91 o
   2   7   4       63.43       51.87      1.95 o
   3   7   4       35.74       35.05      1.10 o
   4   7   4      187.04      208.34      4.02 o
   5   7   4       25.42       24.00      1.03 o
   6   7   4      161.61      136.82      2.00 o
   7   7   4        1.69        1.27      0.51 o
   8   7   4      145.89      168.17      6.59 o
   9   7   4       85.06       71.46      1.99 o
  10   7   4        1.43        0.82      0.51 o
  11   7   4      133.92      151.67      2.30 o
  -9   8   4       28.80       35.28      1.30 o
  -8   8   4       12.42        8.58      0.63 o
  -7   8   4       17.65       15.85      0.69 o
  -6   8   4       23.44       21.82      0.87 o
  -5   8   4       50.40       59.33      1.12 o
  -4   8   4      364.27      380.52      4.17 o
  -3   8   4       50.27       39.43      0.94 o
  -2   8   4       37.02       41.23      0.93 o
  -1   8   4       71.96       89.06      2.73 o
   2   8   4       92.84       99.35      4.00 o
   3   8   4       63.21       47.03      1.93 o
   4   8   4       27.47       22.99      1.05 o
   5   8   4        0.63        0.70      0.40 o
   6   8   4        2.46        1.57      0.44 o
   7   8   4       36.05       35.76      1.29 o
   8   8   4      140.32      123.19      2.20 o
   9   8   4       23.99       25.86      0.89 o
  10   8   4       24.66       22.29      1.43 o
  -8   9   4        2.91        4.50      0.48 o
  -7   9   4       39.99       44.75      1.92 o
  -6   9   4        1.34        1.05      0.43 o
  -5   9   4        0.07        0.94      0.45 o
  -4   9   4       30.57       30.71      0.90 o
  -3   9   4       53.06       42.64      1.13 o
  -2   9   4      108.82      111.69      2.31 o
  -1   9   4      441.35      443.76      6.22 o
   4   9   4       12.45       12.02      0.94 o
   5   9   4       32.17       36.79      1.41 o
   6   9   4        5.91        4.73      0.58 o
   7   9   4       53.73       62.14      1.44 o
   8   9   4        1.94        1.97      0.51 o
   9   9   4        7.23       13.19      0.78 o
  -7  10   4        5.01        4.63      0.47 o
  -6  10   4       37.13       44.11      1.66 o
  -5  10   4       16.99       19.18      0.82 o
  -4  10   4       11.75       14.43      0.72 o
  -3  10   4        6.12        3.90      0.50 o
  -2  10   4       41.60       44.13      1.36 o
  -1  10   4       64.92       58.95      2.65 o
   5  10   4        6.97        4.39      0.54 o
   6  10   4        6.16        6.05      0.55 o
   7  10   4       15.24       14.57      0.92 o
   8  10   4      101.62      120.69      3.18 o
  -5  11   4        9.68        4.75      0.59 o
  -4  11   4       12.64       18.57      0.91 o
  -3  11   4       22.27       21.16      0.95 o
  -2  11   4        7.20        9.77      1.40 o
   5  11   4        0.33       -0.40      1.29 o
   6  11   4       12.97       15.67      1.40 o
   7  11   4       16.92       21.17      1.45 o
  -4  12   4       41.45       38.09      2.32 o
  -3  12   4        6.09        6.85      0.72 o
  -3 -11   5       40.28       48.49      1.13 o
  -2 -11   5       14.88       31.25      0.90 o
  -1 -11   5       42.48       35.84      1.13 o
   0 -11   5       13.12       12.42      0.82 o
   1 -11   5        6.06        9.86      0.66 o
   2 -11   5       33.54       42.06      1.41 o
   3 -11   5       16.66       13.27      0.76 o
  -5 -10   5       55.45       79.34      1.82 o
  -4 -10   5        4.91        9.13      0.68 o
  -3 -10   5        2.37        4.16      0.58 o
  -2 -10   5        4.80        4.03      0.58 o
  -1 -10   5       31.94       28.22      1.04 o
   0 -10   5       46.54       49.24      1.67 o
   1 -10   5        2.99        2.24      0.48 o
   2 -10   5       10.70        9.57      0.62 o
   3 -10   5        6.56        7.01      0.60 o
   4 -10   5       14.80        9.57      0.63 o
   5 -10   5        1.69        2.13      0.46 o
  -7  -9   5       23.97       34.28      1.63 o
  -6  -9   5       17.66       15.79      0.88 o
  -5  -9   5       31.94       32.22      0.99 o
  -4  -9   5        5.53        2.67      0.53 o
  -3  -9   5       78.76       76.63      2.25 o
  -2  -9   5       15.27       20.51      1.02 o
  -1  -9   5       65.78       77.01      2.44 o
   0  -9   5       37.87       38.17      1.48 o
   1  -9   5       45.44       41.20      1.67 o
   2  -9   5       37.56       37.94      1.09 o
   3  -9   5        5.59        5.32      0.59 o
   4  -9   5       86.47       89.34      1.93 o
   5  -9   5        6.45        3.68      0.50 o
   6  -9   5        9.97       13.60      0.72 o
   7  -9   5        1.01        2.11      0.51 o
  -8  -8   5       36.50       39.96      1.67 o
  -7  -8   5       23.73       27.36      1.07 o
  -6  -8   5       20.33       21.99      0.89 o
  -5  -8   5        7.38       11.95      0.76 o
  -4  -8   5       48.99       44.93      1.38 o
  -3  -8   5        6.67        6.74      0.70 o
  -2  -8   5      112.85      102.08      2.13 o
  -1  -8   5      312.20      308.88      5.93 o
   0  -8   5      205.65      206.71      3.24 o
   1  -8   5      152.14      159.24      3.03 o
   2  -8   5       24.36       23.42      0.90 o
   3  -8   5       43.96       44.18      1.12 o
   4  -8   5       10.25        9.96      0.68 o
   5  -8   5       23.23       15.80      0.75 o
   6  -8   5       72.50       68.45      1.35 o
   7  -8   5        2.74        1.17      0.50 o
   8  -8   5        0.28        0.45      0.68 o
  -9  -7   5       16.95       19.86      1.38 o
  -8  -7   5       15.24        6.48      0.67 o
  -7  -7   5       19.92       12.93      0.67 o
  -6  -7   5        1.24        1.28      0.51 o
  -5  -7   5        5.09        8.28      0.67 o
  -4  -7   5      222.56      207.38      3.19 o
  -3  -7   5        9.32        7.69      0.70 o
  -2  -7   5      249.01      211.56      2.20 o
  -1  -7   5      126.85      112.75      1.82 o
   0  -7   5      157.02      164.92      2.08 o
   1  -7   5      213.00      216.15      2.07 o
   2  -7   5       56.06       51.67      1.15 o
   3  -7   5       43.18       37.99      0.99 o
   4  -7   5       65.78       39.02      1.01 o
   5  -7   5        7.95        7.08      0.59 o
   6  -7   5      197.90      179.67      2.05 o
   7  -7   5        2.56        1.67      0.53 o
   8  -7   5       17.33       20.75      1.41 o
  -9  -6   5        5.74        5.93      0.59 o
  -8  -6   5       10.32        4.85      0.57 o
  -7  -6   5       26.61       31.96      1.08 o
  -6  -6   5        1.49        0.84      0.41 o
  -5  -6   5       31.96       37.35      1.02 o
  -4  -6   5      656.08      676.14      7.40 o
  -3  -6   5      177.98      212.67      2.31 o
  -2  -6   5       36.11       37.70      1.28 o
  -1  -6   5       38.15       33.97      1.41 o
   0  -6   5       65.65       80.60      2.00 o
   1  -6   5       15.29       11.30      0.96 o
   2  -6   5       26.60       30.69      1.06 o
   3  -6   5        9.64        3.98      0.48 o
   4  -6   5       11.73       10.95      0.63 o
   5  -6   5       23.58       25.99      0.83 o
   6  -6   5      100.43       79.04      1.36 o
   7  -6   5       26.87       24.25      1.04 o
   8  -6   5       27.37       32.61      2.40 o
   9  -6   5       46.15       40.44      2.96 o
  10  -6   5        1.88        1.97      1.23 o
 -10  -5   5        0.99        0.75      0.49 o
  -9  -5   5      112.95       96.46      2.94 o
  -8  -5   5       23.13       30.50      1.08 o
  -7  -5   5       34.03       30.67      1.06 o
  -6  -5   5       77.18       71.38      1.37 o
  -5  -5   5        5.86        8.57      0.59 o
  -4  -5   5       99.46      101.79      1.74 o
  -3  -5   5       30.17       35.59      1.68 o
  -2  -5   5      308.84      330.01      7.44 o
  -1  -5   5     1392.64     1411.59     33.80 o
   0  -5   5       81.76       85.48      4.61 o
   1  -5   5       87.23       78.17      2.15 o
   2  -5   5       28.84       31.86      1.39 o
   3  -5   5       22.30       27.51      0.90 o
   4  -5   5       11.37        8.79      0.68 o
   5  -5   5        6.47        8.26      0.50 o
   6  -5   5      117.49      106.41      1.38 o
   7  -5   5       19.07       18.81      1.47 o
   8  -5   5       91.56       80.35      2.57 o
   9  -5   5        7.45       10.87      1.39 o
  10  -5   5       50.00       56.66      3.31 o
 -10  -4   5        1.17        2.49      0.49 o
  -9  -4   5      222.53      220.43      2.81 o
  -8  -4   5       19.61       18.51      0.95 o
  -7  -4   5       29.78       32.38      0.90 o
  -6  -4   5      194.29      191.53      1.93 o
  -5  -4   5      432.65      412.27      4.65 o
  -4  -4   5       41.92       42.49      1.19 o
  -3  -4   5       19.97       10.29      0.68 o
  -2  -4   5     1508.26     1600.53     11.84 o
  -1  -4   5        6.26       12.38      1.00 o
   0  -4   5       61.06       67.75      2.63 o
   1  -4   5       53.39       42.55      1.13 o
   2  -4   5      241.09      296.14      5.58 o
   3  -4   5      100.76       82.95      1.57 o
   4  -4   5      150.41      175.42      2.21 o
   5  -4   5       64.08       72.86      1.58 o
   6  -4   5       13.93       19.80      0.86 o
   7  -4   5       25.68       26.70      1.10 o
   8  -4   5       96.34      102.32      3.13 o
   9  -4   5       53.56       46.50      2.62 o
  10  -4   5       80.09       85.26      4.33 o
  11  -4   5        0.37        1.65      0.65 o
 -11  -3   5       49.12       51.64      1.72 o
 -10  -3   5       35.27       29.69      0.98 o
  -9  -3   5       75.24       65.62      1.30 o
  -8  -3   5       38.14       32.93      0.89 o
  -7  -3   5      723.04      741.03      9.54 o
  -6  -3   5       17.98       19.11      0.87 o
  -5  -3   5       36.92       35.31      1.24 o
  -4  -3   5       11.35       10.99      0.78 o
  -3  -3   5       14.69       13.79      1.04 o
  -2  -3   5      163.00      179.84      3.01 o
  -1  -3   5      101.89      103.66      2.26 o
   0  -3   5       42.11       28.20      1.32 o
   1  -3   5      111.00      144.24      4.34 o
   2  -3   5      333.85      375.96      5.80 o
   3  -3   5       35.65       43.99      1.29 o
   4  -3   5      232.89      216.93      4.61 o
   5  -3   5      140.23      119.82      4.38 o
   6  -3   5       77.25       65.67      3.00 o
   7  -3   5      134.10      110.99      2.47 o
   8  -3   5       29.78       33.56      1.23 o
   9  -3   5        0.11        0.90      0.66 o
  10  -3   5        0.09        1.60      0.60 o
  11  -3   5       60.26       54.75      1.47 o
 -11  -2   5       12.29       16.15      1.61 o
 -10  -2   5        5.53        6.90      0.53 o
  -9  -2   5       10.39        8.20      0.56 o
  -8  -2   5      358.09      411.86      7.36 o
  -7  -2   5        2.18        1.98      0.44 o
  -6  -2   5       12.18        6.58      0.58 o
  -5  -2   5       12.57       14.44      0.90 o
  -4  -2   5      221.97      270.01      3.99 o
  -3  -2   5      535.84      571.39     18.49 o
  -2  -2   5      137.40      145.18      5.86 o
  -1  -2   5      126.49      184.37      2.69 o
   0  -2   5      271.79      367.98      5.58 o
   1  -2   5      491.71      494.81     23.35 o
   2  -2   5      103.46       96.33      2.31 o
   3  -2   5      592.08      686.19     11.72 o
   4  -2   5      273.25      324.85      9.19 o
   5  -2   5      148.71      156.68      7.44 o
   6  -2   5      409.92      415.71     16.81 o
   7  -2   5      341.93      342.55      6.54 o
   8  -2   5       24.97       31.65      1.13 o
   9  -2   5       28.89       24.20      1.09 o
  10  -2   5        1.28        1.38      0.50 o
  11  -2   5       28.24       22.29      0.84 o
  12  -2   5       33.53       35.30      2.16 o
 -11  -1   5       19.72       16.88      1.13 o
 -10  -1   5        0.80        0.55      0.33 o
  -9  -1   5       52.12       49.42      1.04 o
  -8  -1   5       36.26       25.30      0.80 o
  -7  -1   5       94.45       78.41      1.45 o
  -6  -1   5       16.27       13.36      0.71 o
  -5  -1   5      124.69       92.73      2.06 o
  -4  -1   5      104.83       63.27      5.08 o
  -3  -1   5     1636.82     2003.18     12.90 o
  -2  -1   5     1459.93     1639.12     42.79 o
  -1  -1   5      203.03      251.66      3.23 o
   0  -1   5       21.43       15.29      0.70 o
   1  -1   5      391.17      380.55     10.82 o
   2  -1   5      226.27      215.48      8.50 o
   3  -1   5       19.10       10.77      0.57 o
   4  -1   5       14.82        8.83      0.92 o
   5  -1   5       37.98       26.47      1.10 o
   6  -1   5       24.26       23.82      1.42 o
   7  -1   5      115.38      115.50      2.82 o
   8  -1   5      189.35      182.10      2.41 o
   9  -1   5      119.10      116.14      1.53 o
  10  -1   5       18.45       18.16      0.85 o
  11  -1   5        9.49        8.41      0.77 o
  12  -1   5       22.71       28.42      2.08 o
 -11   0   5       13.57       15.42      0.72 o
 -10   0   5        2.49        1.87      0.39 o
  -9   0   5       32.95       34.54      0.88 o
  -8   0   5      131.59      120.35      1.80 o
  -7   0   5      263.02      239.29      2.46 o
  -6   0   5       26.30       27.66      1.31 o
  -5   0   5        5.83        4.03      0.52 o
  -4   0   5      199.00      252.33      6.02 o
  -3   0   5      129.66      179.39      2.53 o
  -2   0   5       51.52       45.21      1.03 o
  -1   0   5     1081.04     1447.02      9.32 o
   0   0   5     4744.29     5075.79     25.01 o
   1   0   5       63.77       78.56      1.51 o
   2   0   5      414.91      429.25      4.85 o
   3   0   5       78.40       43.57      1.52 o
   4   0   5      182.31      188.61      5.44 o
   5   0   5       64.83       75.82      3.83 o
   6   0   5      129.28      134.26      6.86 o
   7   0   5        3.25        4.03      0.58 o
   8   0   5        5.40        5.44      0.54 o
   9   0   5       49.18       48.32      1.21 o
  10   0   5       42.77       46.29      1.01 o
  11   0   5        8.77        5.96      0.60 o
  12   0   5       11.17        8.00      0.81 o
 -11   1   5       20.42       21.20      0.76 o
 -10   1   5       91.47       80.01      1.27 o
  -9   1   5       16.47       19.23      0.75 o
  -8   1   5      180.21      210.56      3.32 o
  -7   1   5      121.03      111.20      1.28 o
  -6   1   5       24.67       20.70      0.91 o
  -5   1   5       58.17       61.98      1.62 o
  -4   1   5       39.51       41.21      1.24 o
  -3   1   5      356.70      418.36     20.19 o
  -2   1   5      167.99      188.81      8.15 o
  -1   1   5      725.00      790.41      6.46 o
   0   1   5      168.36      183.51      3.07 o
   1   1   5      735.08      808.09      6.50 o
   2   1   5       60.00       56.41      1.99 o
   3   1   5      244.71      226.69      2.91 o
   4   1   5      252.07      179.68      2.83 o
   5   1   5     1489.59     1632.22     36.48 o
   6   1   5      111.57      108.93      3.45 o
   7   1   5        0.92        2.77      0.95 o
   8   1   5        8.32        9.54      0.58 o
   9   1   5        0.42        0.81      0.41 o
  10   1   5      272.51      261.84      5.18 o
  11   1   5       33.53       36.78      1.91 o
  12   1   5       71.23       68.83      1.64 o
 -11   2   5        4.83        5.01      0.63 o
 -10   2   5       16.44       16.64      0.74 o
  -9   2   5       43.15       45.86      1.23 o
  -8   2   5      315.16      322.67      5.47 o
  -7   2   5        3.62        2.96      0.38 o
  -6   2   5       48.51       45.29      1.23 o
  -5   2   5      376.94      429.93     10.45 o
  -4   2   5      142.87      122.32      3.75 o
  -3   2   5     2059.63     2470.36     98.78 o
  -2   2   5      603.16      745.27     36.55 o
  -1   2   5     1407.29     1553.29      9.97 o
   0   2   5      978.70      911.31      7.37 o
   1   2   5      362.26      378.37      3.39 o
   2   2   5       26.36       33.27      1.37 o
   3   2   5      478.58      349.28      5.19 o
   4   2   5      635.22      464.78     32.25 o
   5   2   5     2173.56     2312.38     79.66 o
   6   2   5       31.18       28.08      1.04 o
   7   2   5      142.69      146.40      4.28 o
   8   2   5      149.49      154.75      1.95 o
   9   2   5       25.42       16.62      0.89 o
  10   2   5      222.57      211.97      2.89 o
  11   2   5       42.93       45.99      1.46 o
  12   2   5       23.04       17.05      1.15 o
 -11   3   5        0.61        2.29      0.40 o
 -10   3   5       11.72       16.64      0.87 o
  -9   3   5        2.77        2.80      0.48 o
  -8   3   5      134.34      126.43      2.88 o
  -7   3   5      220.61      219.31      4.36 o
  -6   3   5       30.23       24.82      0.98 o
  -5   3   5      872.02      963.95      9.84 o
  -4   3   5        1.79        1.36      0.38 o
  -3   3   5      177.95      201.62      5.43 o
  -2   3   5      387.66      433.25      6.04 o
  -1   3   5       66.60       50.22      2.12 o
   0   3   5      834.28      867.33      7.79 o
   1   3   5      625.33      564.87      6.31 o
   2   3   5       62.74       41.90      1.93 o
   3   3   5      223.07      216.09      9.77 o
   4   3   5      212.50      198.79      7.84 o
   5   3   5       28.13       12.00      0.71 o
   6   3   5       13.21       14.55      0.72 o
   7   3   5       74.16       74.34      1.83 o
   8   3   5       28.13       35.22      0.91 o
   9   3   5       44.36       33.13      1.29 o
  10   3   5       37.57       27.84      1.30 o
  11   3   5       27.68       31.44      1.33 o
  12   3   5        8.26        4.31      0.91 o
 -10   4   5        6.81        8.55      0.66 o
  -9   4   5      222.12      239.81      6.16 o
  -8   4   5      202.67      210.51      6.91 o
  -7   4   5      107.27      109.86      1.88 o
  -6   4   5      315.63      313.21      6.47 o
  -5   4   5      162.13      178.94      3.76 o
  -4   4   5      368.80      430.81      5.37 o
  -3   4   5      311.47      368.12      6.04 o
  -2   4   5      341.98      343.54     15.96 o
  -1   4   5      124.67       96.76      3.05 o
   0   4   5      772.02      776.90      8.02 o
   1   4   5      101.46      131.85      3.35 o
   2   4   5      257.34      335.93     15.47 o
   3   4   5       38.87       28.47      1.31 o
   4   4   5     1051.76     1062.33     16.79 o
   5   4   5      171.50      125.65      3.25 o
   6   4   5       47.42       42.61      1.23 o
   7   4   5      127.55      123.55      2.45 o
   8   4   5       74.07       82.95      1.50 o
   9   4   5      124.28      121.26      2.44 o
  10   4   5      120.75      103.02      2.19 o
  11   4   5       17.51       11.82      0.85 o
  12   4   5        6.52        5.02      0.52 o
 -10   5   5       17.03       19.24      0.87 o
  -9   5   5      263.64      289.08      9.14 o
  -8   5   5      111.70      130.58      4.76 o
  -7   5   5       18.21       19.59      0.84 o
  -6   5   5      221.34      232.29      3.27 o
  -5   5   5       67.05       58.24      1.26 o
  -4   5   5      385.04      397.72      7.98 o
  -3   5   5       43.07       52.40      1.37 o
  -2   5   5       62.53       56.79      1.14 o
  -1   5   5      112.89      120.58      3.77 o
   0   5   5        1.02        1.08      0.50 o
   1   5   5       66.91       87.22      4.01 o
   2   5   5       28.51       46.99      1.16 o
   3   5   5       57.96       62.72      1.21 o
   4   5   5       39.01       45.59      1.15 o
   5   5   5      186.84      201.28      4.28 o
   6   5   5      105.65      113.48      2.63 o
   7   5   5      199.82      187.50      4.55 o
   8   5   5      131.45      100.80      2.69 o
   9   5   5      145.42      144.35      5.01 o
  10   5   5      131.11      131.10      2.17 o
  11   5   5       11.03        8.89      0.73 o
 -10   6   5       17.01       13.38      0.93 o
  -9   6   5       20.40       18.55      0.77 o
  -8   6   5      105.71      117.31      3.19 o
  -7   6   5       10.58        9.89      0.73 o
  -6   6   5       37.26       27.54      0.90 o
  -5   6   5      113.08      118.03      1.86 o
  -4   6   5      317.31      352.62      4.72 o
  -3   6   5        1.97        1.71      0.46 o
  -2   6   5      220.47      217.14      2.72 o
  -1   6   5        0.47        0.41      0.33 o
   0   6   5      523.05      551.18      6.33 o
   1   6   5      129.15      133.96      2.26 o
   2   6   5      830.61      847.16     14.98 o
   3   6   5      131.53      116.62      1.97 o
   4   6   5       11.18       10.82      0.62 o
   5   6   5       88.27       87.97      3.12 o
   6   6   5        7.24        7.83      0.57 o
   7   6   5      475.98      475.03      8.10 o
   8   6   5       62.90       59.24      1.78 o
   9   6   5       15.82       16.04      0.78 o
  10   6   5        6.78        6.23      0.64 o
  11   6   5       20.78       24.93      1.16 o
  -9   7   5       31.52       33.39      1.09 o
  -8   7   5       57.22       58.00      1.62 o
  -7   7   5        7.22        6.53      0.64 o
  -6   7   5       43.12       42.08      1.10 o
  -5   7   5      221.11      207.23      2.49 o
  -4   7   5       29.74       22.98      0.75 o
  -3   7   5        4.95        9.12      0.56 o
  -2   7   5      387.82      371.36      4.21 o
  -1   7   5       89.19      101.85      1.42 o
   1   7   5      218.07      225.52      3.69 o
   2   7   5      279.54      297.80      8.68 o
   3   7   5        2.52        6.15      0.50 o
   4   7   5       40.44       40.41      0.99 o
   5   7   5        5.88        3.31      0.51 o
   6   7   5        1.37        2.28      0.54 o
   7   7   5      198.47      206.77      3.46 o
   8   7   5       71.77       59.43      1.64 o
   9   7   5       29.45       26.24      0.89 o
  10   7   5        0.00        0.32      0.48 o
  11   7   5       17.33       15.57      1.32 o
  -8   8   5       35.91       26.08      1.22 o
  -7   8   5        8.95        7.34      0.62 o
  -6   8   5        2.63        2.33      0.48 o
  -5   8   5        5.74        6.64      0.60 o
  -4   8   5      450.20      444.17      7.16 o
  -3   8   5       97.14       74.51      1.37 o
  -2   8   5       56.03       34.63      0.88 o
  -1   8   5       42.42       32.36      0.99 o
   0   8   5        5.69        3.60      1.31 o
   2   8   5       17.02        9.30      1.74 o
   3   8   5       21.78       22.84      1.07 o
   4   8   5       33.45       21.45      1.31 o
   5   8   5        8.75        8.10      1.10 o
   6   8   5       25.87       23.81      0.97 o
   7   8   5        5.66        5.08      0.65 o
   8   8   5        2.27        3.14      0.52 o
   9   8   5        9.33        7.87      0.66 o
  10   8   5        6.55        4.41      0.68 o
  -8   9   5       25.73       26.26      0.94 o
  -7   9   5        2.89        2.90      0.47 o
  -6   9   5       23.72       30.41      0.87 o
  -5   9   5        7.86        3.91      0.50 o
  -4   9   5      155.20      154.84      3.10 o
  -3   9   5       57.62       59.16      1.27 o
  -2   9   5      303.89      333.96      4.58 o
  -1   9   5       19.00       23.21      1.58 o
   3   9   5       79.76       79.61      3.88 o
   4   9   5        9.25        7.88      0.62 o
   5   9   5        5.56        5.52      0.59 o
   6   9   5        0.63        0.87      0.40 o
   7   9   5        0.29        0.40      0.41 o
   8   9   5        1.67        1.07      0.47 o
   9   9   5       79.95       77.77      2.15 o
  -7  10   5       12.02        9.21      0.81 o
  -6  10   5       13.34       16.48      0.87 o
  -5  10   5       51.91       54.80      1.22 o
  -4  10   5        6.90        7.11      0.56 o
  -3  10   5      108.77      104.69      2.08 o
  -2  10   5        7.44        9.97      1.55 o
  -1  10   5       35.37       37.69      2.30 o
   5  10   5       12.01       13.45      1.30 o
   6  10   5       30.42       26.90      0.89 o
   7  10   5       23.21       27.00      1.24 o
   8  10   5       19.41       17.75      0.95 o
  -5  11   5       36.38       30.33      2.64 o
  -4  11   5       28.30       26.55      1.02 o
  -3  11   5      104.75      100.94      1.99 o
  -2  11   5        1.80        4.17      1.13 o
   6  11   5        7.31        5.23      1.16 o
   7  11   5        9.05       13.62      1.61 o
  -3  12   5        4.69        2.79      1.18 o
   0 -11   6        9.52       13.02      0.86 o
   1 -11   6        6.48        7.38      0.91 o
  -4 -10   6        7.25       12.47      0.69 o
  -3 -10   6        4.13        6.71      0.60 o
  -2 -10   6        6.34        3.81      0.57 o
  -1 -10   6       22.24       17.24      1.01 o
   0 -10   6        3.41        0.62      0.40 o
   1 -10   6       11.40       15.17      0.79 o
   2 -10   6        5.25        6.04      0.61 o
   3 -10   6       70.76       72.93      1.80 o
   4 -10   6       50.05       60.57      1.16 o
  -6  -9   6       15.32       20.66      0.76 o
  -5  -9   6       18.08       19.59      0.87 o
  -4  -9   6       24.48       22.01      0.92 o
  -3  -9   6       12.61       19.21      0.87 o
  -2  -9   6        3.25        3.36      0.56 o
  -1  -9   6       22.69       25.62      1.10 o
   0  -9   6        1.88        2.73      0.53 o
   1  -9   6        1.23        1.66      0.50 o
   2  -9   6       13.47       11.33      0.65 o
   3  -9   6       19.29       17.03      0.74 o
   4  -9   6       36.59       34.54      0.98 o
   5  -9   6        1.63        2.15      0.50 o
   6  -9   6       27.30       27.44      0.95 o
  -7  -8   6        6.74        2.56      0.47 o
  -6  -8   6        3.20        5.40      0.60 o
  -5  -8   6        3.28        3.44      0.53 o
  -4  -8   6       73.08       79.31      1.49 o
  -3  -8   6        3.18        2.34      0.56 o
  -2  -8   6        3.53        3.64      0.67 o
  -1  -8   6       90.23       97.40      2.17 o
   0  -8   6       26.25       22.57      0.96 o
   1  -8   6       70.40       66.40      1.52 o
   2  -8   6      124.04      104.65      2.00 o
   3  -8   6        1.32        0.85      0.45 o
   4  -8   6      161.58      149.38      2.43 o
   5  -8   6       72.18       74.98      1.75 o
   6  -8   6       28.37       35.89      1.03 o
   7  -8   6        6.01        6.43      0.81 o
   8  -8   6        2.13        1.61      1.00 o
  -8  -7   6       16.75       12.43      0.77 o
  -7  -7   6       13.30       16.03      0.88 o
  -6  -7   6       82.39       82.72      1.45 o
  -5  -7   6       49.18       38.76      1.16 o
  -4  -7   6       14.20       12.53      0.74 o
  -3  -7   6       73.69       82.72      1.62 o
  -2  -7   6      200.50      187.30      3.19 o
  -1  -7   6      782.46      768.61     10.98 o
   0  -7   6      118.87      102.63      1.75 o
   1  -7   6       13.75       14.97      0.76 o
   2  -7   6      346.35      333.04      4.26 o
   3  -7   6       82.96       83.31      1.69 o
   4  -7   6       98.33      103.77      2.05 o
   5  -7   6       44.97       52.05      1.16 o
   6  -7   6       29.98       25.75      1.02 o
   7  -7   6       23.51       22.56      1.31 o
   8  -7   6       10.46       10.54      1.03 o
  -9  -6   6        0.84        2.00      0.48 o
  -8  -6   6        0.99        1.97      0.47 o
  -7  -6   6        6.00        7.84      0.68 o
  -6  -6   6       51.59       45.02      1.22 o
  -5  -6   6       61.56       65.23      1.33 o
  -4  -6   6       13.31        9.45      0.67 o
  -3  -6   6      131.16      149.45      2.14 o
  -2  -6   6      316.28      343.27      2.73 o
  -1  -6   6       71.94       60.39      1.34 o
   0  -6   6       16.00       12.01      0.73 o
   1  -6   6      428.36      409.39      2.91 o
   2  -6   6      417.62      420.04      3.77 o
   3  -6   6       73.65       63.08      1.23 o
   4  -6   6       37.16       29.61      0.87 o
   5  -6   6        3.08        2.00      0.47 o
   6  -6   6       54.73       46.47      1.44 o
   7  -6   6       16.55       13.51      1.16 o
   8  -6   6        8.95       11.51      0.98 o
   9  -6   6       79.12       94.79      3.54 o
  -9  -5   6        1.98        0.98      0.43 o
  -8  -5   6      131.78      161.81      2.58 o
  -7  -5   6        9.31       12.16      0.80 o
  -6  -5   6       15.63       13.90      0.79 o
  -5  -5   6       92.91       77.84      1.40 o
  -4  -5   6      176.38      168.70      1.81 o
  -3  -5   6      181.38      198.64      2.62 o
  -2  -5   6        2.99        6.75      0.72 o
  -1  -5   6        5.10        3.08      0.72 o
   0  -5   6        8.70        4.70      0.80 o
   1  -5   6      256.25      252.05      9.09 o
   2  -5   6      124.72      137.75      3.27 o
   3  -5   6        7.92        7.91      0.63 o
   4  -5   6      128.71      125.00      1.37 o
   5  -5   6       16.22       12.44      0.63 o
   6  -5   6       18.08       18.55      1.02 o
   7  -5   6       28.45       24.41      1.26 o
   8  -5   6       37.96       26.84      1.42 o
   9  -5   6       12.03       13.78      1.39 o
  10  -5   6       43.22       49.37      2.80 o
 -10  -4   6       57.95       52.54      1.66 o
  -9  -4   6      125.26      143.36      2.10 o
  -8  -4   6      134.00      124.78      2.20 o
  -7  -4   6        6.14        5.46      0.60 o
  -6  -4   6       29.46       24.31      0.85 o
  -5  -4   6       14.75       12.06      0.65 o
  -4  -4   6       86.00       80.65      1.51 o
  -3  -4   6      546.88      555.37      6.50 o
  -2  -4   6      138.19      135.75      2.05 o
  -1  -4   6        3.40        5.05      0.76 o
   0  -4   6       25.92       30.67      1.20 o
   1  -4   6      281.48      330.81      9.35 o
   2  -4   6       81.93       94.00      1.96 o
   3  -4   6       46.71       48.12      1.32 o
   4  -4   6      170.87      181.08      2.84 o
   5  -4   6       60.02       66.55      3.14 o
   6  -4   6       24.02       24.65      1.05 o
   7  -4   6      127.49      136.27      2.65 o
   8  -4   6      147.11      164.72      5.81 o
   9  -4   6       16.49       15.94      1.52 o
  10  -4   6       18.88       11.75      1.25 o
  11  -4   6       17.65       22.74      1.04 o
 -10  -3   6      132.75      140.31      3.11 o
  -9  -3   6      102.50      109.16      2.32 o
  -8  -3   6        3.06        2.49      0.42 o
  -7  -3   6       11.04        8.21      0.55 o
  -6  -3   6       44.11       40.12      0.98 o
  -5  -3   6       64.61       45.66      1.26 o
  -4  -3   6       21.72       12.52      0.83 o
  -3  -3   6      604.72      687.08      8.32 o
  -2  -3   6      486.73      593.47     12.83 o
  -1  -3   6       28.45       38.35      1.24 o
   0  -3   6      661.18      772.96      6.16 o
   1  -3   6       35.94       44.11      1.65 o
   2  -3   6      710.70      721.52     20.58 o
   3  -3   6      111.28      123.66      3.31 o
   4  -3   6       58.11       44.48      1.42 o
   5  -3   6       99.08       77.54      3.35 o
   6  -3   6       27.15       34.07      1.39 o
   7  -3   6      418.46      408.71      8.35 o
   8  -3   6      155.21      158.81      4.64 o
   9  -3   6       33.88       33.72      1.91 o
  10  -3   6       45.09       55.42      1.50 o
  11  -3   6       12.46       13.44      0.85 o
 -10  -2   6        2.78        3.32      0.52 o
  -9  -2   6        1.72        2.00      0.36 o
  -8  -2   6       70.27       79.08      2.11 o
  -7  -2   6       61.50       63.38      1.01 o
  -6  -2   6      119.97      110.31      1.33 o
  -5  -2   6       16.68       10.37      0.72 o
  -4  -2   6       12.35       14.19      1.01 o
  -3  -2   6        7.52       10.50      0.98 o
  -2  -2   6      669.09      731.04     22.54 o
  -1  -2   6       33.30       23.42      1.19 o
   0  -2   6      470.92      473.36      4.41 o
   1  -2   6      102.96       84.59      3.18 o
   2  -2   6      280.51      389.28     13.41 o
   3  -2   6      943.70     1054.44     17.83 o
   4  -2   6       81.15       73.17      2.70 o
   5  -2   6       60.34       52.84      3.20 o
   6  -2   6      186.42      172.44      4.81 o
   7  -2   6      361.40      358.66      8.77 o
   8  -2   6      168.82      158.10      2.80 o
   9  -2   6        1.20        0.44      0.48 o
  10  -2   6        1.25        1.87      0.52 o
  11  -2   6       21.87       23.76      0.96 o
 -11  -1   6        3.46        3.77      0.95 o
 -10  -1   6       54.49       61.30      1.11 o
  -9  -1   6       13.98       15.77      0.74 o
  -8  -1   6      148.02      163.04      2.67 o
  -7  -1   6      120.94       88.36      1.28 o
  -6  -1   6       48.11       37.50      1.08 o
  -5  -1   6       82.38       76.56      1.71 o
  -4  -1   6      106.72       78.64      1.87 o
  -3  -1   6       77.92       48.34      3.60 o
  -2  -1   6      423.56      509.12     16.69 o
  -1  -1   6      523.02      555.39      8.91 o
   0  -1   6       12.80        6.61      0.87 o
   1  -1   6      115.33      125.02      4.48 o
   2  -1   6     1140.74     1081.48     42.78 o
   3  -1   6      628.46      641.24     16.86 o
   4  -1   6       91.54       58.97      1.80 o
   5  -1   6      114.86      104.15      3.78 o
   6  -1   6      112.46      114.34      4.06 o
   7  -1   6      178.76      168.03      6.13 o
   8  -1   6       11.06        8.91      0.64 o
   9  -1   6       61.17       51.75      1.33 o
  10  -1   6        7.10        7.13      0.59 o
  11  -1   6        5.45        3.23      0.58 o
  12  -1   6       29.03       25.98      1.97 o
 -11   0   6       88.49       89.65      2.09 o
 -10   0   6       42.83       34.87      1.05 o
  -9   0   6       21.49       22.43      0.75 o
  -8   0   6       57.87       54.42      0.95 o
  -7   0   6      128.51       91.59      1.27 o
  -6   0   6       62.30       58.40      1.26 o
  -5   0   6      117.76      101.65      2.20 o
  -4   0   6       55.72       49.80      1.78 o
  -3   0   6      349.92      350.84     14.80 o
  -2   0   6      993.88     1076.19     26.69 o
  -1   0   6       38.94       62.33      2.29 o
   0   0   6       33.92       41.23      2.55 o
   1   0   6     1276.92     1446.11      6.92 o
   2   0   6      119.36      105.83      2.00 o
   3   0   6       21.72       32.76      1.30 o
   4   0   6       12.09       11.05      0.94 o
   5   0   6      193.33      200.57      3.36 o
   6   0   6       22.03       20.61      1.42 o
   7   0   6      209.04      204.03      7.21 o
   8   0   6      106.44      107.95      1.70 o
   9   0   6        7.34        9.33      0.67 o
  10   0   6      131.02      131.00      1.90 o
  11   0   6        2.93        0.34      0.40 o
  12   0   6       66.29       68.09      2.61 o
 -11   1   6       69.87       82.80      2.03 o
 -10   1   6       76.89       83.47      1.29 o
  -9   1   6       25.40       20.73      0.79 o
  -8   1   6       13.41       17.07      0.70 o
  -7   1   6      129.36      140.96      2.61 o
  -6   1   6      166.89      201.59      3.12 o
  -5   1   6      140.78      130.42      1.87 o
  -4   1   6      129.59      122.31      2.10 o
  -3   1   6      108.58       80.87      2.53 o
  -2   1   6      241.53      323.56      3.36 o
  -1   1   6       99.05      164.86      6.72 o
   0   1   6      203.45      190.00     15.55 o
   1   1   6     1241.95     1362.14      9.17 o
   2   1   6     1818.37     2092.20     11.18 o
   3   1   6      460.21      488.99      4.50 o
   4   1   6      219.58      178.00      7.95 o
   5   1   6      111.82       95.84      3.48 o
   6   1   6       73.74       69.82      3.93 o
   7   1   6        1.88        1.99      0.45 o
   8   1   6       43.73       46.05      1.12 o
   9   1   6       40.78       33.01      1.00 o
  10   1   6      160.98      151.24      2.12 o
  11   1   6       43.04       38.50      1.16 o
  12   1   6      110.17      113.96      3.79 o
 -11   2   6        3.45        1.51      0.52 o
 -10   2   6       14.15       11.72      0.65 o
  -9   2   6        8.52       17.95      0.84 o
  -8   2   6       84.13       75.67      1.35 o
  -7   2   6       56.86       48.89      1.15 o
  -6   2   6      147.34      151.27      1.84 o
  -5   2   6       49.14       37.46      1.36 o
  -4   2   6      518.53      555.77     11.70 o
  -3   2   6       67.62       60.92      3.04 o
  -2   2   6      378.80      500.73      6.39 o
  -1   2   6     1470.10     1483.98      7.07 o
   0   2   6      583.35      625.20     18.40 o
   1   2   6       42.27       47.59      2.42 o
   2   2   6     1672.53     1681.58     29.98 o
   3   2   6      561.98      505.76      5.80 o
   4   2   6      785.32      629.94     10.98 o
   5   2   6     1121.37     1145.69      6.87 o
   6   2   6       43.95       49.68      1.18 o
   7   2   6       80.55       86.18      3.19 o
   8   2   6       58.75       63.41      1.33 o
   9   2   6        0.04        0.72      0.44 o
  10   2   6        6.26        6.02      0.62 o
  11   2   6       21.75       22.74      1.00 o
  12   2   6      101.96      100.41      2.67 o
 -10   3   6       24.75       24.37      0.93 o
  -9   3   6       53.18       59.64      1.54 o
  -8   3   6       42.58       35.28      1.01 o
  -7   3   6       50.47       62.07      1.53 o
  -6   3   6        5.35        5.97      0.57 o
  -5   3   6      199.30      221.00      3.19 o
  -4   3   6      108.62      154.80      2.51 o
  -3   3   6      135.08      158.71      4.00 o
  -2   3   6      327.33      390.74      6.06 o
  -1   3   6      909.38      920.10      8.83 o
   0   3   6      134.08      152.98      2.43 o
   1   3   6      759.59      786.94      5.52 o
   2   3   6      137.12      155.62      2.66 o
   3   3   6       55.20       34.24      2.07 o
   4   3   6     1964.94     2066.26     37.09 o
   5   3   6        8.41        5.76      0.59 o
   6   3   6        6.47        4.77      0.45 o
   7   3   6       67.77       75.95      1.41 o
   8   3   6       24.35       28.32      0.90 o
   9   3   6       30.08       28.59      0.97 o
  10   3   6      203.98      225.67      2.71 o
  11   3   6       10.68        9.54      0.85 o
  12   3   6       44.23       48.21      2.14 o
 -10   4   6       60.88       59.96      2.57 o
  -9   4   6       32.87       44.72      1.32 o
  -8   4   6       14.12       11.25      0.78 o
  -7   4   6       10.45       11.78      0.66 o
  -6   4   6       31.70       20.79      0.72 o
  -5   4   6        4.42        6.25      2.84 o
  -4   4   6      128.22      119.88      1.68 o
  -3   4   6      151.93      151.43      3.31 o
  -2   4   6      450.75      480.69     15.25 o
  -1   4   6      138.91       97.84      2.01 o
   0   4   6     1729.51     1828.29      8.62 o
   1   4   6      318.52      345.21      3.88 o
   2   4   6      274.03      262.28      5.06 o
   3   4   6      605.95      543.21     11.89 o
   4   4   6      114.27      115.28      3.35 o
   5   4   6       69.83       51.19      2.14 o
   6   4   6       60.58       59.93      1.85 o
   7   4   6       59.02       51.71      1.11 o
   8   4   6       56.28       61.65      1.18 o
   9   4   6        5.19        6.30      0.88 o
  10   4   6       89.18       84.95      2.05 o
  11   4   6       21.71       22.73      1.18 o
  12   4   6       10.29        8.71      0.61 o
 -10   5   6       28.93       22.54      1.03 o
  -9   5   6       24.04       32.42      1.21 o
  -8   5   6       51.80       67.65      1.90 o
  -7   5   6        2.29        2.55      0.57 o
  -6   5   6       14.86       16.08      0.77 o
  -5   5   6       95.12       96.75      1.55 o
  -4   5   6      434.74      457.53      9.79 o
  -3   5   6        7.85        9.15      0.79 o
  -2   5   6      102.21      102.03      2.76 o
  -1   5   6        6.29       10.86      0.92 o
   0   5   6        9.95       12.80      0.77 o
   1   5   6      116.07      121.44      1.60 o
   2   5   6      333.52      380.46      5.97 o
   3   5   6      105.50       67.22      1.54 o
   4   5   6      194.21      203.97      3.51 o
   5   5   6        4.36        5.61      0.52 o
   6   5   6       32.91       24.60      0.82 o
   7   5   6      113.41      106.52      3.17 o
   8   5   6        8.50        6.38      0.61 o
   9   5   6        9.48        9.02      0.64 o
  10   5   6        8.93        9.39      0.89 o
  11   5   6        3.80        2.02      0.51 o
  -9   6   6       82.15       87.24      2.26 o
  -8   6   6       37.17       42.42      1.46 o
  -7   6   6       94.01       96.02      1.58 o
  -6   6   6       21.36       21.63      1.01 o
  -5   6   6       24.73       23.79      0.89 o
  -4   6   6        1.86        4.73      0.49 o
  -3   6   6       92.10       90.13      2.10 o
  -2   6   6        4.40        2.91      0.65 o
  -1   6   6       49.13       44.65      1.32 o
   0   6   6      154.45      133.66      1.85 o
   1   6   6       22.27       28.04      0.91 o
   2   6   6       69.50       66.29      1.29 o
   3   6   6       60.68       54.35      1.40 o
   4   6   6      112.77       98.50      2.11 o
   5   6   6       78.68       75.50      1.32 o
   6   6   6      396.83      418.71      9.87 o
   7   6   6       33.75       33.43      1.11 o
   8   6   6       54.31       57.30      2.11 o
   9   6   6       12.48       12.43      0.77 o
  10   6   6       10.58       14.35      0.89 o
  11   6   6        2.53        4.97      0.57 o
  -9   7   6       22.01       20.20      0.94 o
  -8   7   6        0.97        2.16      0.46 o
  -7   7   6        7.10        9.08      0.63 o
  -6   7   6        4.46        8.05      0.62 o
  -5   7   6       19.57       14.98      0.76 o
  -4   7   6       17.45       13.80      0.70 o
  -3   7   6       93.50       85.87      1.38 o
  -2   7   6      115.48      115.01      2.22 o
  -1   7   6      159.47      199.18      7.59 o
   0   7   6      138.33      177.57      2.61 o
   1   7   6       11.62       15.74      0.77 o
   2   7   6       13.59       16.26      0.64 o
   3   7   6       63.44       79.16      1.25 o
   4   7   6       62.75       52.02      1.18 o
   5   7   6       49.35       45.84      1.76 o
   6   7   6      149.44      149.34      1.97 o
   7   7   6      133.58      141.28      2.55 o
   8   7   6       20.09       18.01      0.97 o
   9   7   6       29.16       38.25      1.00 o
  10   7   6       15.21        9.73      0.69 o
  -8   8   6        4.29        6.44      0.52 o
  -7   8   6       20.23       25.61      0.97 o
  -6   8   6       54.53       57.87      2.05 o
  -5   8   6       48.08       49.62      1.14 o
  -4   8   6       11.24       12.71      0.70 o
  -3   8   6      129.86      121.97      2.88 o
  -2   8   6      126.17       88.57      1.59 o
  -1   8   6       13.26        7.36      0.60 o
   0   8   6       11.17       10.99      0.80 o
   1   8   6       70.56       66.50      2.94 o
   2   8   6       90.03       81.74      3.63 o
   3   8   6       96.98       87.02      2.43 o
   4   8   6       68.71       50.98      1.44 o
   5   8   6       47.19       49.43      1.29 o
   6   8   6       21.67       24.62      0.93 o
   7   8   6      105.25       99.62      2.48 o
   8   8   6       16.53       16.96      0.99 o
   9   8   6       83.18       86.84      2.25 o
  10   8   6        9.92        8.83      0.75 o
  -7   9   6        3.44        1.40      0.42 o
  -6   9   6       19.09       15.55      0.75 o
  -5   9   6       40.29       46.53      1.69 o
  -4   9   6       19.91       21.00      0.82 o
  -3   9   6       10.10       10.81      0.68 o
  -2   9   6      542.72      569.10      5.63 o
  -1   9   6        4.05        7.16      0.91 o
   0   9   6       55.85       53.97      3.51 o
   2   9   6       83.39       90.77      4.11 o
   3   9   6       12.08        9.99      1.95 o
   4   9   6       17.79       17.15      0.81 o
   5   9   6       25.90       26.96      1.35 o
   6   9   6       37.84       33.61      1.34 o
   7   9   6        0.13        0.11      0.36 o
   8   9   6       53.84       58.80      1.87 o
   9   9   6      142.00      143.88      4.09 o
  -6  10   6        7.94        9.49      0.64 o
  -5  10   6       15.16       13.38      0.84 o
  -4  10   6       60.78       66.90      2.39 o
  -3  10   6       63.45       65.40      1.97 o
  -2  10   6      142.10      136.72      3.00 o
  -1  10   6       11.37       15.47      1.37 o
   4  10   6       19.58       17.07      2.37 o
   5  10   6       14.32       10.74      2.03 o
   6  10   6       13.60       11.03      0.66 o
   7  10   6        5.61        5.98      0.66 o
   8  10   6       28.33       29.46      2.22 o
  -5  11   6       17.19       24.27      1.80 o
  -4  11   6        8.35        3.99      0.56 o
  -3  11   6        2.36        4.18      0.65 o
  -2  11   6        1.39        0.14      0.87 o
   6  11   6       19.21       29.11      1.78 o
   7  11   6       14.90       15.07      1.53 o
  -3  12   6        4.59        3.92      0.96 o
  -3 -10   7        3.73        1.02      0.39 o
  -2 -10   7        5.94        2.57      0.47 o
  -1 -10   7       10.05       12.17      0.71 o
   0 -10   7        3.59        1.76      0.49 o
   1 -10   7       12.32       10.50      0.63 o
   2 -10   7       39.83       48.82      1.48 o
   3 -10   7       14.69       12.76      0.67 o
  -5  -9   7        0.37        0.95      0.40 o
  -4  -9   7        5.96        6.90      0.60 o
  -3  -9   7        0.14        0.42      0.47 o
  -2  -9   7        8.73       13.34      0.73 o
  -1  -9   7       18.19       16.39      0.80 o
   0  -9   7        0.94        0.53      0.41 o
   1  -9   7        6.71        7.53      0.59 o
   2  -9   7       28.77       22.41      0.80 o
   3  -9   7        5.20        6.38      0.53 o
   4  -9   7        5.43        4.47      0.55 o
   5  -9   7        0.44        0.48      0.44 o
   6  -9   7        0.78        1.19      0.73 o
  -6  -8   7       31.98       38.65      1.27 o
  -5  -8   7       18.99       16.50      0.85 o
  -4  -8   7        1.87        2.66      0.51 o
  -3  -8   7       33.20       30.77      1.06 o
  -2  -8   7        6.16       12.42      0.76 o
  -1  -8   7       38.23       36.30      1.08 o
   0  -8   7       12.29       14.38      0.77 o
   1  -8   7      137.93      130.58      1.98 o
   2  -8   7        3.38        3.28      0.53 o
   3  -8   7       54.39       40.15      1.07 o
   4  -8   7       58.18       47.46      1.15 o
   5  -8   7       63.95       63.72      1.90 o
   6  -8   7        0.49        1.46      0.76 o
   7  -8   7       71.22       75.91      7.05 o
  -7  -7   7        6.91       11.73      0.84 o
  -6  -7   7       61.49       54.32      1.37 o
  -5  -7   7      128.65      118.46      1.71 o
  -4  -7   7       12.89       11.20      0.75 o
  -3  -7   7        8.74       10.85      0.71 o
  -2  -7   7       67.23       63.78      1.44 o
  -1  -7   7      288.77      276.45      5.81 o
   0  -7   7      111.84      131.28      2.55 o
   1  -7   7       44.98       55.82      1.36 o
   2  -7   7        5.79        4.35      0.54 o
   3  -7   7      237.08      222.52      4.64 o
   4  -7   7       20.25       13.27      0.74 o
   5  -7   7      155.37      147.05      2.47 o
   6  -7   7       64.91       71.78      2.25 o
   7  -7   7      186.39      192.96      7.56 o
   8  -7   7       11.41        8.79      1.84 o
  -8  -6   7       14.01       22.93      1.04 o
  -7  -6   7       11.54       10.14      0.86 o
  -6  -6   7      102.63      121.79      2.13 o
  -5  -6   7       63.43       74.36      1.62 o
  -4  -6   7       98.68      100.76      1.58 o
  -3  -6   7       25.23       33.86      1.05 o
  -2  -6   7      122.72      120.39      1.74 o
  -1  -6   7      101.70      114.74      2.15 o
   0  -6   7      455.64      441.05      5.27 o
   1  -6   7       34.17       30.07      0.92 o
   2  -6   7        8.27        3.71      0.49 o
   3  -6   7      124.98      136.92      1.65 o
   4  -6   7       16.68       11.25      0.66 o
   5  -6   7      121.83      104.84      1.99 o
   6  -6   7       27.15       21.51      1.48 o
   7  -6   7       12.34        9.25      0.99 o
   8  -6   7       95.96       91.37      5.02 o
   9  -6   7        8.07        5.44      1.23 o
  -9  -5   7        6.06        8.14      0.55 o
  -8  -5   7        8.59        8.34      0.65 o
  -7  -5   7        3.16        2.57      0.52 o
  -6  -5   7       11.59        8.29      0.73 o
  -5  -5   7       24.90       21.72      0.95 o
  -4  -5   7       76.84       75.90      1.48 o
  -3  -5   7      262.76      245.21      2.29 o
  -2  -5   7       87.32       80.37      1.76 o
  -1  -5   7       18.69       26.31      1.25 o
   0  -5   7       71.75       67.51      1.57 o
   1  -5   7       22.74       15.88      0.94 o
   2  -5   7        4.39        8.95      0.78 o
   3  -5   7      251.79      255.88      2.58 o
   4  -5   7        9.55        9.16      0.59 o
   5  -5   7       48.69       38.62      0.97 o
   6  -5   7       58.84       53.33      1.91 o
   7  -5   7       20.28       14.01      1.19 o
   8  -5   7      119.32      125.45      5.53 o
   9  -5   7       17.03       17.12      1.47 o
  10  -5   7       40.87       68.47      2.41 o
  -9  -4   7        1.90        3.17      0.47 o
  -8  -4   7       39.41       43.53      1.22 o
  -7  -4   7      117.04      106.60      2.06 o
  -6  -4   7      243.94      269.25      3.57 o
  -5  -4   7       56.18       61.08      1.19 o
  -4  -4   7       96.11      108.70      1.49 o
  -3  -4   7       44.77       54.60      1.15 o
  -2  -4   7      141.71      118.01      2.14 o
  -1  -4   7       14.19        7.30      0.68 o
   0  -4   7        2.64        7.27      1.09 o
   1  -4   7       19.96       17.74      1.08 o
   2  -4   7       53.80       56.64      1.69 o
   3  -4   7      135.51      138.44      2.53 o
   4  -4   7       16.84       10.97      1.74 o
   5  -4   7       56.73       54.28      1.28 o
   6  -4   7      125.21      122.78      1.93 o
   7  -4   7        5.19        6.27      0.74 o
   8  -4   7       68.09       73.24      2.98 o
   9  -4   7       32.64       33.79      1.91 o
  10  -4   7        0.25        0.68      0.70 o
 -10  -3   7       12.34       14.04      0.80 o
  -9  -3   7       43.70       42.10      1.05 o
  -8  -3   7      230.73      227.82      2.31 o
  -7  -3   7      208.82      204.07      3.89 o
  -6  -3   7       91.91       66.44      1.19 o
  -5  -3   7       25.71       24.21      0.80 o
  -4  -3   7       47.70       43.20      1.22 o
  -3  -3   7      192.34      200.50      2.56 o
  -2  -3   7       11.49       12.25      1.26 o
  -1  -3   7       12.43       10.76      0.82 o
   0  -3   7      186.32      190.07      4.10 o
   1  -3   7       50.77       52.15      1.85 o
   2  -3   7     1308.87     1460.31     18.44 o
   3  -3   7      264.13      257.40      3.92 o
   4  -3   7       36.38       28.14      1.55 o
   6  -3   7        5.57        7.53      0.67 o
   7  -3   7       45.97       38.99      1.08 o
   8  -3   7       30.10       35.25      1.68 o
   9  -3   7       12.00       18.06      1.18 o
  10  -3   7        8.63        9.14      0.69 o
  11  -3   7        3.06        2.44      1.17 o
 -10  -2   7        5.79        7.06      0.55 o
  -9  -2   7        2.52        1.20      0.37 o
  -8  -2   7       13.75       11.30      0.62 o
  -7  -2   7       86.93       93.90      1.47 o
  -6  -2   7       79.83       84.16      1.14 o
  -5  -2   7      136.01      117.79      1.56 o
  -4  -2   7       13.09        8.19      0.73 o
  -3  -2   7      375.25      370.88      4.40 o
  -2  -2   7      181.57      169.93      3.47 o
  -1  -2   7       42.40       39.04      1.57 o
   0  -2   7      120.42      106.52      2.31 o
   1  -2   7      134.50      159.69      4.21 o
   2  -2   7     1502.48     1728.18     13.66 o
   3  -2   7      174.61      176.44      4.55 o
   4  -2   7       43.77       51.09      2.71 o
   5  -2   7       48.62       58.55      3.01 o
   6  -2   7       24.53       20.77      1.57 o
   7  -2   7       18.00       15.85      1.03 o
   8  -2   7      106.32      116.07      2.16 o
   9  -2   7       92.90       90.53      2.93 o
  10  -2   7        5.27        5.09      0.64 o
  11  -2   7       24.12       24.04      1.05 o
 -10  -1   7       12.26       14.20      0.67 o
  -9  -1   7        0.69        0.34      0.32 o
  -8  -1   7       98.46      104.75      1.61 o
  -7  -1   7       85.16       80.04      1.24 o
  -6  -1   7       71.63       60.99      1.09 o
  -5  -1   7        5.75        9.07      0.62 o
  -4  -1   7       42.11       32.70      1.84 o
  -3  -1   7       35.61       23.50      1.36 o
  -2  -1   7      118.11      146.49      5.58 o
  -1  -1   7      843.81     1021.37     10.04 o
   0  -1   7      631.21      707.24      8.26 o
   1  -1   7       33.22       31.76      1.99 o
   2  -1   7      101.29      128.55      3.70 o
   3  -1   7       42.22       37.41      2.27 o
   4  -1   7       78.51       77.00      3.29 o
   5  -1   7       16.91       15.76      1.28 o
   6  -1   7        8.09        6.63      0.88 o
   7  -1   7      193.94      189.27      4.73 o
   8  -1   7      518.13      527.22      4.78 o
   9  -1   7       34.17       33.48      1.12 o
  10  -1   7       11.84       17.50      0.77 o
  11  -1   7       25.96       29.65      1.07 o
 -10   0   7       80.78       88.53      1.44 o
  -9   0   7        5.84        3.84      0.39 o
  -8   0   7       16.61       18.69      0.75 o
  -7   0   7       38.43       30.04      0.78 o
  -6   0   7      330.66      336.21      4.72 o
  -5   0   7       44.39       35.18      0.99 o
  -4   0   7       51.45       47.65      1.52 o
  -3   0   7      103.97       77.96      2.15 o
  -2   0   7      650.64      836.60     53.38 o
  -1   0   7      437.71      507.21      6.75 o
   0   0   7       23.33       41.66      2.19 o
   1   0   7       58.79       58.52      1.70 o
   2   0   7       36.59       78.43      2.07 o
   3   0   7       98.57       88.79      2.11 o
   4   0   7       74.32       52.58      1.80 o
   5   0   7       14.61       13.45      1.15 o
   6   0   7      170.88      141.89      7.16 o
   7   0   7        4.49        6.69      0.57 o
   8   0   7      220.71      244.66      3.09 o
   9   0   7       32.42       30.16      1.00 o
  10   0   7       64.33       66.47      2.18 o
  11   0   7       10.37       11.13      0.66 o
  12   0   7        0.69       -0.09      0.87 o
 -10   1   7       38.30       45.36      1.05 o
  -9   1   7        2.02        2.69      0.42 o
  -8   1   7       12.45        9.31      0.59 o
  -7   1   7      403.82      388.66      4.47 o
  -6   1   7       59.49       47.30      1.05 o
  -5   1   7       22.42       23.12      1.25 o
  -4   1   7        5.71        4.31      0.84 o
  -3   1   7       27.36       19.32      1.22 o
  -2   1   7     1839.61     2086.50     74.06 o
  -1   1   7      641.79      644.92      7.28 o
   0   1   7     1622.00     1810.93     43.28 o
   1   1   7      724.71      767.27     17.54 o
   2   1   7     1990.34     2050.52     16.33 o
   3   1   7      114.47       96.23      2.21 o
   4   1   7      686.58      704.03     21.71 o
   5   1   7      191.80      189.57      7.80 o
   6   1   7       30.26       27.97      1.54 o
   7   1   7        3.43        1.24      0.37 o
   8   1   7       23.04       25.01      0.87 o
   9   1   7       56.39       57.59      1.46 o
  10   1   7      142.24      155.28      2.01 o
  11   1   7       25.58       32.42      1.22 o
  12   1   7       24.62       24.74      1.86 o
 -10   2   7        7.39        7.58      0.51 o
  -9   2   7       29.68       26.10      0.89 o
  -8   2   7       61.46       80.17      1.44 o
  -7   2   7       92.27       95.56      1.43 o
  -6   2   7      106.74       97.45      1.79 o
  -5   2   7      150.53      137.91      2.02 o
  -4   2   7       44.44       27.65      1.06 o
  -3   2   7      415.31      479.51     11.14 o
  -2   2   7     1860.29     2064.34    102.47 o
  -1   2   7      212.37      196.35      6.95 o
   0   2   7      322.88      409.85      9.27 o
   1   2   7      103.65      145.38      4.70 o
   2   2   7     2580.14     2782.38     21.21 o
   3   2   7      195.12      157.66      3.45 o
   4   2   7     1808.25     1998.52     40.12 o
   5   2   7     2074.97     2116.18     33.73 o
   6   2   7       96.74       88.32      3.46 o
   7   2   7      104.77       90.26      1.88 o
   8   2   7        8.15        7.08      0.63 o
   9   2   7       62.12       60.04      1.36 o
  10   2   7       10.75       10.96      0.72 o
  11   2   7        1.81        3.13      0.54 o
  12   2   7       30.68       37.98      1.31 o
 -10   3   7        5.99        6.42      0.53 o
  -9   3   7       20.31       17.26      0.91 o
  -8   3   7        6.27        1.37      0.38 o
  -7   3   7        3.62        1.78      0.41 o
  -6   3   7       37.45       45.21      0.95 o
  -5   3   7       55.04       60.92      1.38 o
  -4   3   7       27.43       24.29      0.98 o
  -3   3   7      136.22      150.63      2.69 o
  -2   3   7       97.11      111.73      3.22 o
  -1   3   7      142.46      121.37      2.01 o
   0   3   7      747.66      718.86     18.09 o
   1   3   7      114.13      119.55      4.42 o
   2   3   7       13.44       16.62      1.10 o
   3   3   7       31.11       36.56      1.05 o
   4   3   7        7.08       21.90      0.83 o
   5   3   7      335.67      326.20      4.89 o
   6   3   7      122.76       83.55      1.93 o
   7   3   7       79.06       80.36      1.19 o
   8   3   7       33.27       29.27      0.97 o
   9   3   7       22.66       19.91      1.10 o
  10   3   7        7.48        6.02      0.76 o
  11   3   7       19.88       18.26      0.93 o
  12   3   7        2.32        3.73      0.68 o
 -10   4   7       26.97       27.64      1.14 o
  -9   4   7       68.34       66.44      2.15 o
  -8   4   7       27.06       27.90      1.11 o
  -7   4   7      200.20      227.58      4.67 o
  -6   4   7       28.84       31.82      0.92 o
  -5   4   7      271.39      255.39      4.70 o
  -4   4   7      250.02      259.55      2.50 o
  -3   4   7      141.69      185.03      4.32 o
  -2   4   7       62.15       51.83      1.47 o
  -1   4   7      244.07      262.65      2.91 o
   0   4   7      116.88      123.07      1.69 o
   1   4   7      239.03      269.43      2.46 o
   2   4   7      132.52      160.23      1.96 o
   3   4   7       28.47       17.04      0.72 o
   4   4   7      159.42      135.10      2.88 o
   5   4   7      244.78      240.62      5.87 o
   6   4   7      286.62      304.27      3.87 o
   7   4   7       69.66       78.14      1.32 o
   8   4   7      151.77      149.26      2.53 o
   9   4   7        4.05        2.29      0.60 o
  10   4   7        1.14        0.87      0.52 o
  11   4   7        4.92        2.95      0.63 o
  -9   5   7       20.18       21.70      0.93 o
  -8   5   7       17.39       13.08      0.72 o
  -7   5   7       10.38        9.07      0.76 o
  -6   5   7       22.82       15.91      0.77 o
  -5   5   7       49.79       51.15      1.11 o
  -4   5   7      295.02      282.26      4.83 o
  -3   5   7      100.56       98.08      2.11 o
  -2   5   7       24.02       25.89      1.15 o
  -1   5   7        3.86        4.99      0.71 o
   0   5   7      246.24      244.15      4.05 o
   1   5   7      651.60      733.74      4.59 o
   2   5   7       15.88       19.45      0.78 o
   3   5   7       26.94       33.61      1.29 o
   4   5   7      141.10      147.69      3.39 o
   5   5   7      147.47      140.44      2.79 o
   6   5   7       48.40       38.21      0.92 o
   7   5   7       41.12       40.62      1.06 o
   8   5   7       33.14       32.45      1.15 o
   9   5   7        9.04       16.05      0.77 o
  10   5   7        4.50        4.22      0.71 o
  11   5   7       37.31       38.01      1.12 o
  -9   6   7        3.93        1.31      0.44 o
  -8   6   7       15.60       18.14      0.74 o
  -7   6   7       14.56       11.05      0.68 o
  -6   6   7       95.48      100.89      2.52 o
  -5   6   7        4.34        3.53      0.61 o
  -4   6   7      509.10      515.04      9.94 o
  -3   6   7       23.91       23.03      1.03 o
  -2   6   7       19.69       24.74      1.12 o
  -1   6   7       92.57       93.13      1.91 o
   0   6   7      124.71      121.60      2.11 o
   1   6   7      606.46      655.49      9.15 o
   2   6   7      191.97      188.67      2.48 o
   3   6   7       26.79       32.31      0.89 o
   4   6   7        7.65        6.75      0.52 o
   5   6   7       70.32       72.83      1.52 o
   6   6   7      169.67      189.46      3.90 o
   7   6   7       54.71       43.06      1.24 o
   8   6   7       36.87       38.01      1.03 o
   9   6   7       19.32       21.07      0.88 o
  10   6   7       10.78        9.85      0.85 o
  11   6   7        3.31        2.52      0.49 o
  -9   7   7        0.45        0.63      0.56 o
  -8   7   7        1.94        1.61      0.40 o
  -7   7   7       42.59       63.43      1.70 o
  -6   7   7       65.34       64.65      1.52 o
  -5   7   7       30.50       25.69      1.11 o
  -4   7   7       28.45       16.83      0.78 o
  -3   7   7       12.81       14.18      0.74 o
  -2   7   7       55.65       48.48      1.22 o
  -1   7   7      135.53      132.90      2.55 o
   0   7   7       60.10       73.43      1.72 o
   1   7   7      311.74      335.69      4.85 o
   2   7   7        7.95       10.94      0.59 o
   3   7   7       78.80       76.08      1.53 o
   4   7   7      116.62      106.89      2.20 o
   5   7   7       76.88       63.88      2.23 o
   6   7   7      333.24      320.59      4.72 o
   7   7   7      259.21      253.52      5.70 o
   8   7   7       17.62       17.34      1.31 o
   9   7   7        1.05        1.35      0.44 o
  10   7   7        7.93        9.18      0.68 o
  -8   8   7        0.93        1.63      0.36 o
  -7   8   7        1.44        0.66      0.39 o
  -6   8   7        0.06        1.40      0.43 o
  -5   8   7        0.41        0.12      0.50 o
  -4   8   7       51.79       52.65      1.22 o
  -3   8   7       61.68       55.11      1.29 o
  -2   8   7       93.72       77.40      1.66 o
  -1   8   7      235.98      248.25      3.66 o
   0   8   7        5.49        8.15      0.52 o
   1   8   7      218.80      217.23      3.97 o
   2   8   7        4.97        4.09      0.41 o
   3   8   7       60.29       50.54      1.68 o
   4   8   7       52.55       40.68      1.15 o
   5   8   7       42.74       41.58      1.07 o
   6   8   7       42.99       50.65      1.63 o
   7   8   7       49.98       49.22      1.22 o
   8   8   7        9.92        9.87      0.66 o
   9   8   7       28.71       29.81      1.04 o
  10   8   7        1.94        1.59      0.54 o
  -7   9   7        1.09        1.23      0.37 o
  -6   9   7        4.47        4.83      0.49 o
  -5   9   7       38.21       34.40      1.12 o
  -4   9   7        1.54        0.92      0.44 o
  -3   9   7      253.21      241.63      3.97 o
  -2   9   7       20.30       37.18      1.26 o
  -1   9   7       24.33       14.90      0.89 o
   0   9   7      242.22      277.39      3.11 o
   1   9   7       66.78       67.05      3.51 o
   2   9   7        6.56        4.62      1.13 o
   3   9   7       67.61       65.77      3.02 o
   4   9   7      205.45      210.40      6.27 o
   5   9   7       39.24       37.76      0.98 o
   6   9   7       14.28       16.63      0.85 o
   7   9   7        4.88        6.45      0.59 o
   8   9   7       97.21       94.71      2.93 o
   9   9   7        6.88        8.02      0.61 o
  -6  10   7       43.17       50.05      1.94 o
  -5  10   7        3.77        8.02      0.79 o
  -4  10   7       21.29       20.64      0.94 o
  -3  10   7       40.60       40.72      1.04 o
  -2  10   7       10.21       11.68      0.80 o
  -1  10   7      383.20      368.64      3.95 o
   0  10   7      252.27      222.55      6.22 o
   3  10   7      124.99      116.88      4.59 o
   4  10   7      149.69      178.96      5.61 o
   5  10   7       16.43       16.63      0.86 o
   6  10   7        3.41        1.19      0.65 o
   7  10   7        6.00        7.90      0.74 o
   8  10   7       84.14       85.65      2.63 o
  -5  11   7       16.34       22.77      1.08 o
  -4  11   7        7.96        7.06      0.97 o
  -3  11   7        7.22        5.29      1.02 o
  -2  11   7       62.07       68.33      2.32 o
   6  11   7        0.61        0.83      0.87 o
   7  11   7       12.52       16.35      1.50 o
  -3  12   7        2.37        1.59      1.00 o
  -1 -10   8       21.01       24.89      1.35 o
   0 -10   8        5.60        9.74      0.87 o
   1 -10   8        2.89        8.13      0.71 o
  -4  -9   8        7.08       13.56      0.67 o
  -3  -9   8        8.54        5.46      0.54 o
  -2  -9   8       11.14       11.82      0.74 o
  -1  -9   8       34.43       32.54      1.05 o
   0  -9   8       25.35       32.07      0.99 o
   1  -9   8        2.89        2.88      0.54 o
   2  -9   8       17.82       13.07      0.71 o
   3  -9   8        0.00        0.60      0.42 o
   4  -9   8        1.64        3.46      0.50 o
   5  -9   8        4.43        3.39      0.58 o
  -6  -8   8        4.43        8.47      0.69 o
  -5  -8   8       35.68       40.01      1.18 o
  -4  -8   8        0.30        1.84      0.49 o
  -3  -8   8       28.22       28.60      0.95 o
  -2  -8   8       14.74       11.37      0.71 o
  -1  -8   8       73.61       76.13      1.68 o
   0  -8   8        5.65        6.51      0.60 o
   1  -8   8      119.85      113.40      1.95 o
   2  -8   8        4.84        5.49      0.55 o
   3  -8   8       37.30       30.68      0.91 o
   4  -8   8        0.08        0.62      0.46 o
   5  -8   8       10.30       13.76      1.15 o
   6  -8   8        1.95        0.53      0.65 o
  -7  -7   8        2.65        2.56      0.52 o
  -6  -7   8        0.33        0.94      0.44 o
  -5  -7   8       75.87       73.19      1.61 o
  -4  -7   8        3.63        3.82      0.61 o
  -3  -7   8        0.92        1.30      0.48 o
  -2  -7   8       42.92       46.41      1.24 o
  -1  -7   8       25.10       27.68      1.01 o
   0  -7   8       27.57       23.66      0.90 o
   1  -7   8      571.50      576.28      5.49 o
   2  -7   8       14.11       17.65      0.85 o
   3  -7   8       36.42       32.93      1.02 o
   4  -7   8        4.02        1.97      0.54 o
   5  -7   8        1.91        0.96      0.63 o
   6  -7   8       85.91       83.51      3.67 o
   7  -7   8      124.57      131.20     10.65 o
   8  -7   8       56.92       62.32      3.58 o
  -8  -6   8        0.35        0.68      0.34 o
  -7  -6   8        2.61        2.65      0.47 o
  -6  -6   8        3.51        5.37      0.65 o
  -5  -6   8       14.00       14.15      0.96 o
  -4  -6   8        6.11        4.84      0.66 o
  -3  -6   8       38.74       40.35      1.11 o
  -2  -6   8       12.45       12.26      0.70 o
  -1  -6   8       51.05       49.74      1.09 o
   0  -6   8      792.68      824.62      8.54 o
   1  -6   8      171.45      139.67      1.77 o
   2  -6   8      262.96      272.38      3.03 o
   3  -6   8       99.31      103.48      2.28 o
   4  -6   8        0.89        1.00      0.61 o
   5  -6   8       18.11       11.65      1.06 o
   6  -6   8       87.90       72.12      2.41 o
   7  -6   8      131.37      131.73      6.61 o
   8  -6   8       35.39       37.19      3.95 o
  -8  -5   8       11.50       11.02      0.71 o
  -7  -5   8       19.11       19.86      0.87 o
  -6  -5   8       18.98       12.81      0.80 o
  -5  -5   8       67.43       53.83      1.42 o
  -4  -5   8       21.96       20.89      1.01 o
  -3  -5   8       62.63       67.08      1.44 o
  -2  -5   8      139.60      153.12      1.77 o
  -1  -5   8       84.02       76.65      1.23 o
   0  -5   8       18.07       23.21      0.85 o
   1  -5   8       43.85       39.40      0.97 o
   2  -5   8       12.69       14.61      0.69 o
   3  -5   8       18.72       18.70      0.82 o
   4  -5   8       96.14      109.05      1.72 o
   5  -5   8        9.09        9.85      1.00 o
   6  -5   8       32.87       28.06      1.52 o
   7  -5   8      304.24      287.22     12.00 o
   8  -5   8       15.00       12.31      1.37 o
   9  -5   8       35.63       39.78      2.38 o
  -9  -4   8       32.02       44.45      1.62 o
  -8  -4   8        6.89        6.21      0.56 o
  -7  -4   8       50.65       46.48      1.30 o
  -6  -4   8       12.91       18.47      0.74 o
  -5  -4   8      164.02      158.42      1.81 o
  -4  -4   8       22.30       27.31      0.89 o
  -3  -4   8       17.06       16.19      0.78 o
  -2  -4   8       42.12       42.91      1.27 o
  -1  -4   8       22.21       23.89      1.06 o
   0  -4   8      328.84      329.95      4.97 o
   1  -4   8       38.89       29.18      1.38 o
   2  -4   8       22.27       21.58      2.22 o
   3  -4   8      180.59      192.97      4.11 o
   4  -4   8        1.50        3.21      0.71 o
   5  -4   8       48.55       54.15      1.43 o
   6  -4   8        1.67        1.91      0.63 o
   7  -4   8      197.64      214.20      4.15 o
   8  -4   8        4.92        2.93      0.61 o
   9  -4   8      136.12      131.08      5.43 o
  10  -4   8        1.14        1.96      0.71 o
  -9  -3   8       31.31       33.26      1.23 o
  -8  -3   8        9.95       10.22      0.70 o
  -7  -3   8       49.38       54.28      1.21 o
  -6  -3   8      116.16       94.39      1.55 o
  -5  -3   8       27.02       15.86      0.70 o
  -4  -3   8      106.96      105.68      1.31 o
  -3  -3   8       42.27       30.00      1.05 o
  -2  -3   8       94.14       88.03      3.42 o
  -1  -3   8       68.00       62.69      2.07 o
   0  -3   8       67.55       43.02      3.69 o
   1  -3   8        6.89        7.22      0.91 o
   2  -3   8       86.84       96.17      3.79 o
   3  -3   8      625.57      685.17      9.76 o
   4  -3   8       18.86       27.86      2.37 o
   5  -3   8        2.62        1.56      0.54 o
   6  -3   8        6.21        3.57      0.58 o
   7  -3   8       92.35       88.55      2.05 o
   8  -3   8       64.77       87.78      2.23 o
   9  -3   8      125.60      148.60      3.52 o
  10  -3   8        2.25        1.06      0.54 o
 -10  -2   8       25.88       26.72      1.78 o
  -9  -2   8       16.14       18.96      0.90 o
  -8  -2   8        9.97       11.94      0.61 o
  -7  -2   8        6.63        3.66      0.46 o
  -6  -2   8      243.09      233.60      3.06 o
  -5  -2   8      169.10      182.72      2.39 o
  -4  -2   8        9.58        8.00      0.61 o
  -3  -2   8        3.09        1.17      0.54 o
  -2  -2   8      123.06      139.17      4.26 o
  -1  -2   8      105.99      139.20      4.34 o
   0  -2   8      158.47      186.88      4.93 o
   1  -2   8       57.26       43.58      2.58 o
   2  -2   8       16.87       15.92      1.74 o
   3  -2   8      236.04      266.00      5.95 o
   4  -2   8      358.95      355.55      6.97 o
   5  -2   8      434.67      446.34     19.49 o
   6  -2   8       36.81       43.47      1.18 o
   7  -2   8      569.79      613.39      9.62 o
   8  -2   8      177.63      184.79      3.01 o
   9  -2   8       15.56       13.00      0.93 o
  10  -2   8        2.29        2.84      0.51 o
  11  -2   8        9.41       12.53      1.69 o
 -10  -1   8       23.23       19.57      1.20 o
  -9  -1   8        1.65        0.73      0.30 o
  -8  -1   8       12.38       12.69      0.68 o
  -7  -1   8       25.49       29.28      0.79 o
  -6  -1   8       78.79       84.01      1.32 o
  -5  -1   8      206.73      234.78      2.14 o
  -4  -1   8      121.86      108.62      1.79 o
  -3  -1   8      296.97      297.81      4.56 o
  -2  -1   8       41.97       50.30      2.47 o
  -1  -1   8       21.80       25.97      1.44 o
   0  -1   8       58.76       41.46      2.39 o
   1  -1   8      541.18      519.03      7.69 o
   2  -1   8       90.73      109.66      3.70 o
   3  -1   8      314.18      315.82      6.25 o
   4  -1   8       17.71       11.24      1.59 o
   5  -1   8      323.04      276.95     15.97 o
   6  -1   8       66.65       52.17      1.46 o
   7  -1   8      128.21      126.84      1.82 o
   8  -1   8      368.33      375.70      4.26 o
   9  -1   8        6.35        6.61      0.67 o
  10  -1   8        5.82        3.65      0.54 o
  11  -1   8        0.01       -0.06      0.44 o
 -10   0   8        1.38        0.49      0.31 o
  -9   0   8        9.38        5.07      0.52 o
  -8   0   8       12.11       14.38      0.65 o
  -7   0   8        6.57       10.98      0.62 o
  -6   0   8      383.52      384.94      4.63 o
  -5   0   8       99.24       88.62      1.49 o
  -4   0   8       66.80       74.93      2.05 o
  -3   0   8       68.11       75.31      4.67 o
  -2   0   8       68.08       47.16      1.79 o
  -1   0   8      107.24      111.22      5.84 o
   0   0   8     1439.47     1669.72     13.19 o
   1   0   8       62.66       62.25      2.75 o
   2   0   8      133.84      111.67      6.13 o
   3   0   8       42.08       49.32      1.75 o
   4   0   8      131.22      147.40      6.02 o
   5   0   8       17.56       17.80      1.13 o
   6   0   8       62.98       68.74      2.43 o
   7   0   8       70.21       72.07      1.96 o
   8   0   8      314.71      320.25      2.73 o
   9   0   8       40.06       39.56      0.99 o
  10   0   8       78.02       81.40      2.57 o
  11   0   8        3.03        2.13      0.48 o
 -10   1   8       38.86       39.53      1.25 o
  -9   1   8        2.04        1.88      0.36 o
  -8   1   8       11.42       23.32      0.87 o
  -7   1   8      122.06      133.19      2.13 o
  -6   1   8      201.00      206.59      2.61 o
  -5   1   8       65.02       46.85      1.03 o
  -4   1   8      123.81      123.99      2.49 o
  -3   1   8       50.02       48.96      1.96 o
  -2   1   8       33.26       29.88      3.06 o
  -1   1   8      559.89      538.32     22.49 o
   0   1   8     1290.00     1675.11     55.69 o
   1   1   8      875.05      943.94     23.72 o
   2   1   8        5.27        2.48      0.59 o
   3   1   8       29.10       35.63      1.53 o
   4   1   8       96.79       97.87      2.52 o
   5   1   8      185.37      156.97      3.40 o
   6   1   8      318.61      304.22      8.10 o
   7   1   8       26.88       24.23      0.78 o
   8   1   8       66.49       60.76      1.14 o
   9   1   8      244.46      250.34      4.20 o
  10   1   8      111.50      117.41      2.18 o
  11   1   8       32.63       35.41      1.21 o
 -10   2   8       24.25       19.63      1.19 o
  -9   2   8       17.99       24.58      0.82 o
  -8   2   8        1.04        2.26      0.42 o
  -7   2   8       24.81       22.95      0.92 o
  -6   2   8      113.37      105.46      1.31 o
  -5   2   8       87.12       58.08      1.23 o
  -4   2   8       26.98       23.87      1.04 o
  -3   2   8        9.58        6.08      0.62 o
  -2   2   8      383.84      373.72     10.55 o
  -1   2   8      508.71      522.75     16.93 o
   0   2   8      645.74      649.53     15.70 o
   1   2   8        8.02       12.33      0.95 o
   2   2   8       24.93       16.86      0.93 o
   3   2   8       33.69       51.93      1.26 o
   4   2   8       32.59       33.02      1.13 o
   5   2   8       48.64       48.14      1.33 o
   6   2   8     1358.20     1333.43     29.40 o
   7   2   8       59.72       62.82      1.39 o
   8   2   8        4.75        6.60      0.58 o
   9   2   8       15.06       20.28      0.85 o
  10   2   8       93.71       97.90      2.25 o
  11   2   8       35.51       31.88      1.41 o
 -10   3   8        2.88        1.84      0.42 o
  -9   3   8        9.42       13.14      0.77 o
  -8   3   8       43.75       37.95      1.27 o
  -7   3   8        0.85        0.94      0.38 o
  -6   3   8        3.03        1.61      0.39 o
  -5   3   8      145.22      149.49      2.26 o
  -4   3   8      120.03      114.61      1.77 o
  -3   3   8       81.34       50.26      1.16 o
  -2   3   8      141.31      168.79      3.95 o
  -1   3   8      265.28      260.10      3.70 o
   0   3   8       74.45       81.76      1.48 o
   1   3   8      279.76      235.93      2.73 o
   2   3   8       80.43       50.86      1.22 o
   3   3   8       51.06       57.02      1.67 o
   4   3   8        2.37        5.33      0.59 o
   5   3   8      105.94       71.92      1.36 o
   6   3   8      480.94      456.62      7.42 o
   7   3   8       59.97       39.12      0.95 o
   8   3   8        3.03        2.40      0.47 o
   9   3   8      131.43      136.16      2.27 o
  10   3   8        8.31        5.67      0.61 o
  11   3   8        1.38        1.07      0.47 o
  -9   4   8       16.04       15.65      0.81 o
  -8   4   8       16.31       13.29      0.82 o
  -7   4   8      142.74      151.01      3.88 o
  -6   4   8      179.75      191.46      3.37 o
  -5   4   8       89.74       84.92      1.32 o
  -4   4   8      205.17      184.70      1.88 o
  -3   4   8       20.32       24.02      0.85 o
  -2   4   8       13.27       14.60      0.84 o
  -1   4   8        3.53        7.48      3.34 o
   0   4   8      392.75      400.88      6.81 o
   1   4   8       23.98       31.81      1.02 o
   2   4   8       35.74       56.53      1.40 o
   3   4   8      155.61      131.35      2.24 o
   4   4   8       60.87       46.09      1.09 o
   5   4   8        2.32        2.88      0.41 o
   6   4   8       12.02        9.81      0.55 o
   7   4   8       99.70      113.80      1.52 o
   8   4   8        5.81        6.34      0.67 o
   9   4   8        8.68        6.19      0.67 o
  10   4   8        3.01        4.74      0.64 o
  11   4   8       14.22       20.33      1.03 o
  -9   5   8       87.57      108.17      3.57 o
  -8   5   8       70.37       78.49      2.60 o
  -7   5   8       44.06       40.89      1.53 o
  -6   5   8        7.92        4.54      0.52 o
  -5   5   8      169.06      157.45      2.56 o
  -4   5   8        7.84        6.23      0.56 o
  -3   5   8        5.53        6.26      0.71 o
  -2   5   8       31.82       24.41      1.19 o
  -1   5   8        6.93        4.69      0.59 o
   0   5   8       22.21       16.50      0.81 o
   1   5   8       54.17       54.22      1.59 o
   2   5   8      562.78      629.99     10.93 o
   3   5   8       30.98       24.87      0.85 o
   4   5   8       21.71       33.62      0.93 o
   5   5   8      193.91      191.15      3.37 o
   6   5   8      544.68      532.80      9.90 o
   7   5   8       19.17       17.34      0.74 o
   8   5   8       14.14       12.39      0.63 o
   9   5   8        2.68        2.95      0.61 o
  10   5   8        3.20        3.88      0.67 o
  11   5   8       11.85       12.82      1.02 o
  -9   6   8       15.38       11.57      0.70 o
  -8   6   8        5.65        6.38      0.53 o
  -7   6   8        6.83        6.48      0.54 o
  -6   6   8       16.52       18.01      0.77 o
  -5   6   8       24.85       22.60      0.92 o
  -4   6   8       54.40       54.56      1.60 o
  -3   6   8        4.00        2.52      0.47 o
  -2   6   8       10.39        9.30      0.79 o
  -1   6   8       43.28       44.47      1.13 o
   0   6   8       39.23       39.20      1.02 o
   1   6   8      415.54      407.81      7.14 o
   2   6   8      346.92      340.10      5.16 o
   3   6   8        3.77        4.86      0.44 o
   4   6   8      119.10      128.81      2.43 o
   5   6   8        0.90        0.69      0.33 o
   6   6   8       87.35       80.36      1.37 o
   7   6   8       16.04       17.25      0.80 o
   8   6   8       22.13       24.43      0.88 o
   9   6   8       60.28       63.03      1.84 o
  10   6   8        0.82        0.39      0.50 o
  11   6   8        8.68       11.58      0.93 o
  -8   7   8        2.14        1.20      0.37 o
  -7   7   8       47.11       56.30      1.26 o
  -6   7   8       68.96       63.93      1.65 o
  -5   7   8       15.37       20.83      0.96 o
  -4   7   8      228.68      215.70      4.87 o
  -3   7   8       49.28       42.64      1.38 o
  -2   7   8        1.63        2.01      0.41 o
  -1   7   8       45.98       42.65      1.08 o
   0   7   8       12.69       17.66      0.82 o
   1   7   8      524.30      548.07     10.11 o
   2   7   8       22.83       25.72      0.74 o
   3   7   8       31.28       31.97      0.82 o
   4   7   8      179.38      170.73      2.65 o
   5   7   8       51.03       42.50      1.13 o
   6   7   8      260.53      257.98      3.43 o
   7   7   8        5.45        6.26      0.60 o
   8   7   8       10.19       11.38      0.68 o
   9   7   8       11.96       16.26      0.74 o
  10   7   8       26.24       28.72      1.11 o
  -7   8   8       19.63       17.91      0.60 o
  -6   8   8        1.89        4.01      0.45 o
  -5   8   8       10.52       14.08      0.86 o
  -4   8   8      162.93      134.23      3.95 o
  -3   8   8        9.02       10.35      0.85 o
  -2   8   8       36.88       30.14      1.03 o
  -1   8   8      109.22      121.52      1.70 o
   0   8   8       87.88      110.98      1.83 o
   1   8   8       30.55       44.70      1.09 o
   2   8   8       10.41        8.71      0.61 o
   3   8   8       12.25        8.08      0.56 o
   4   8   8      207.28      220.17      2.20 o
   5   8   8       88.78       69.78      1.73 o
   6   8   8      601.67      617.26     13.87 o
   7   8   8        3.34        3.38      0.51 o
   8   8   8       47.34       52.44      1.80 o
   9   8   8       30.57       35.56      1.33 o
  10   8   8        8.40        6.75      0.76 o
  -7   9   8       10.99        9.29      0.53 o
  -6   9   8        1.13        0.36      0.38 o
  -5   9   8       23.08       31.35      1.00 o
  -4   9   8       25.27       21.12      0.88 o
  -3   9   8       37.41       37.23      1.29 o
  -2   9   8       75.86       62.81      1.30 o
  -1   9   8      146.08      118.33      1.93 o
   0   9   8       15.61        9.38      0.63 o
   1   9   8       27.57       26.61      1.07 o
   2   9   8       15.83       18.51      1.39 o
   3   9   8       20.13       22.53      0.86 o
   4   9   8       38.19       33.01      0.96 o
   5   9   8       55.52       63.62      1.73 o
   6   9   8      175.97      184.44      4.54 o
   7   9   8        1.72        0.32      0.39 o
   8   9   8      186.86      186.74      5.70 o
   9   9   8       28.67       25.77      1.08 o
  -6  10   8        1.02        1.42      0.59 o
  -5  10   8        9.16        8.94      0.66 o
  -4  10   8       21.07       17.00      0.72 o
  -3  10   8       15.61       13.12      0.68 o
  -2  10   8       17.81       12.69      0.67 o
  -1  10   8       21.77       19.67      0.91 o
   0  10   8       29.93       19.65      1.70 o
   1  10   8        1.18        2.69      1.04 o
   2  10   8      124.65      112.75      4.53 o
   3  10   8       10.61        6.64      1.21 o
   4  10   8        3.90        2.22      1.46 o
   5  10   8       54.29       48.55      1.47 o
   6  10   8       48.97       39.93      1.48 o
   7  10   8       22.34       28.49      2.45 o
   8  10   8       21.46       22.72      1.67 o
  -4  11   8       29.45       28.69      1.45 o
  -3  11   8       32.59       36.53      1.57 o
  -2  11   8        5.11        4.23      0.84 o
  -1  11   8       37.67       41.85      1.97 o
   5  11   8      111.22      132.38      2.75 o
   6  11   8       16.68       19.63      1.50 o
  -3  -9   9       12.25       13.15      1.55 o
  -2  -9   9        1.34        1.06      0.41 o
  -1  -9   9       13.56       12.98      0.72 o
   0  -9   9       51.23       50.95      1.46 o
   1  -9   9       16.07       18.36      1.07 o
   2  -9   9        6.39        6.32      0.55 o
   3  -9   9       28.54       36.06      2.23 o
  -5  -8   9       98.92      105.38      3.34 o
  -4  -8   9       14.81       14.34      0.79 o
  -3  -8   9        4.79        4.57      0.56 o
  -2  -8   9       15.68       15.14      0.82 o
  -1  -8   9       31.37       24.44      0.85 o
   0  -8   9        4.55        6.69      0.58 o
   1  -8   9       35.76       28.97      0.92 o
   2  -8   9        2.47        6.07      0.58 o
   3  -8   9        0.17        0.20      0.44 o
   4  -8   9        3.94        2.41      0.74 o
   5  -8   9       30.61       33.07      2.06 o
   6  -8   9        2.05        0.93      0.97 o
  -6  -7   9       14.97       25.86      1.05 o
  -5  -7   9        4.53        3.13      0.52 o
  -4  -7   9        4.24        3.61      0.59 o
  -3  -7   9       60.57       61.96      1.41 o
  -2  -7   9        8.94        4.38      0.63 o
  -1  -7   9       33.59       34.41      1.04 o
   0  -7   9       93.10      103.82      1.58 o
   1  -7   9        8.09       11.36      0.69 o
   2  -7   9       62.86       78.56      1.43 o
   3  -7   9        8.59       11.18      0.72 o
   4  -7   9       38.93       49.46      1.75 o
   5  -7   9       17.18       15.83      1.13 o
   6  -7   9        1.04        1.19      0.67 o
   7  -7   9       23.42       24.40      1.71 o
  -7  -6   9        0.18        0.71      0.37 o
  -6  -6   9       92.13       91.70      1.86 o
  -5  -6   9       66.44       68.33      1.55 o
  -4  -6   9        5.73        5.84      0.72 o
  -3  -6   9       12.32        9.97      0.79 o
  -2  -6   9        5.92       10.71      0.76 o
  -1  -6   9      112.32      105.59      1.79 o
   0  -6   9      226.24      220.11      3.14 o
   1  -6   9       21.70       12.37      0.78 o
   2  -6   9       55.39       48.95      1.26 o
   3  -6   9       40.53       35.87      1.23 o
   4  -6   9        5.21        5.70      0.93 o
   5  -6   9       42.41       39.59      1.87 o
   6  -6   9        3.07        2.36      0.77 o
   7  -6   9        5.52        5.61      1.21 o
   8  -6   9       68.86       69.76      5.14 o
  -8  -5   9        9.76       12.64      0.82 o
  -7  -5   9        0.25        0.04      0.39 o
  -6  -5   9      149.86      138.72      3.12 o
  -5  -5   9       28.61       30.77      1.22 o
  -4  -5   9       20.91       17.44      1.04 o
  -3  -5   9        2.07        7.43      0.81 o
  -2  -5   9      105.82      138.93      1.97 o
  -1  -5   9       86.19       95.25      1.68 o
   0  -5   9       41.20       41.62      1.17 o
   1  -5   9       87.50       81.41      1.51 o
   2  -5   9      259.64      280.16      4.86 o
   3  -5   9        4.52        1.78      0.85 o
   4  -5   9       58.40       51.16      1.70 o
   5  -5   9      112.95      132.60      4.39 o
   6  -5   9       29.79       25.08      1.41 o
   7  -5   9        1.39        1.53      0.99 o
   8  -5   9      168.35      185.97     10.66 o
   9  -5   9      128.67      151.37      3.45 o
  -8  -4   9       14.50       19.90      1.05 o
  -7  -4   9        6.80        3.96      0.53 o
  -6  -4   9       11.33       12.12      0.69 o
  -5  -4   9       22.73       23.52      0.83 o
  -4  -4   9      170.91      158.10      1.90 o
  -3  -4   9        1.76        0.52      0.41 o
  -2  -4   9      126.48      126.08      3.19 o
  -1  -4   9        2.36        6.39      0.68 o
   0  -4   9       19.03       18.56      0.84 o
   1  -4   9       32.02       31.92      1.09 o
   2  -4   9      147.12      132.35      2.12 o
   3  -4   9       81.23       65.86      1.66 o
   4  -4   9       88.05      101.10      2.16 o
   5  -4   9       14.14       17.77      1.01 o
   6  -4   9       55.49       60.54      1.74 o
   7  -4   9       26.07       20.52      1.19 o
   8  -4   9      169.17      168.07      7.35 o
   9  -4   9       49.57       54.73      2.09 o
  -9  -3   9      178.90      176.91      2.75 o
  -8  -3   9       81.51       95.23      2.04 o
  -7  -3   9      104.15      120.52      1.56 o
  -6  -3   9       58.06       57.41      1.26 o
  -5  -3   9       13.85        6.38      0.53 o
  -4  -3   9      205.63      195.78      2.71 o
  -3  -3   9      108.93       99.64      1.59 o
  -2  -3   9      223.15      226.48      4.68 o
  -1  -3   9       19.95       17.61      0.99 o
   0  -3   9      138.46      164.17      5.43 o
   1  -3   9      366.30      386.70     11.53 o
   2  -3   9       78.09       78.41      3.70 o
   3  -3   9      240.89      242.50      4.33 o
   4  -3   9       83.23       88.59      1.52 o
   5  -3   9       73.56       73.60      1.62 o
   6  -3   9       80.06      100.03      1.64 o
   7  -3   9       35.16       31.27      1.38 o
   8  -3   9        2.93        1.57      0.64 o
   9  -3   9       68.53       67.70      1.98 o
  10  -3   9        8.96        9.06      1.10 o
  -9  -2   9       89.38       83.09      1.82 o
  -8  -2   9        0.38        0.97      0.35 o
  -7  -2   9      200.82      184.46      2.35 o
  -6  -2   9      119.41       98.83      1.32 o
  -5  -2   9      283.74      286.97      4.10 o
  -4  -2   9      382.97      345.39      2.32 o
  -3  -2   9       78.60       79.06      1.41 o
  -2  -2   9        7.91        8.74      0.72 o
  -1  -2   9       83.31       81.99      4.61 o
   0  -2   9       57.06       64.58      3.56 o
   1  -2   9      431.80      463.76     21.85 o
   2  -2   9      334.57      356.20      8.75 o
   3  -2   9      166.24      133.60      2.54 o
   4  -2   9      144.50      153.68      7.33 o
   5  -2   9      406.68      424.23      6.96 o
   6  -2   9      469.51      434.84      7.15 o
   7  -2   9     1145.29     1253.77     12.66 o
   8  -2   9        7.65       12.40      0.82 o
   9  -2   9       40.62       40.98      1.32 o
  10  -2   9        2.14        3.38      0.63 o
  -9  -1   9        0.60        1.93      0.41 o
  -8  -1   9       16.02       20.99      0.76 o
  -7  -1   9       50.08       50.08      1.03 o
  -6  -1   9      159.38      144.52      1.57 o
  -5  -1   9      108.90       74.95      1.26 o
  -4  -1   9        4.14        8.51      0.54 o
  -3  -1   9       15.33       10.81      0.72 o
  -2  -1   9      126.39      138.46      4.39 o
  -1  -1   9        2.27        1.65      0.76 o
   0  -1   9      126.08      140.53      4.42 o
   1  -1   9       61.25       60.20      2.99 o
   2  -1   9      503.17      533.36      8.45 o
   3  -1   9       14.28       13.08      1.74 o
   4  -1   9       12.94       10.82      1.02 o
   5  -1   9      507.58      522.08     11.28 o
   6  -1   9      380.27      386.04      4.67 o
   7  -1   9     2534.73     2565.82     27.38 o
   8  -1   9       59.91       60.25      1.50 o
   9  -1   9       25.99       30.62      1.04 o
  10  -1   9       43.57       40.88      1.46 o
  11  -1   9       19.78       19.63      1.97 o
  -9   0   9        0.92        0.74      0.35 o
  -8   0   9        2.25        1.08      0.34 o
  -7   0   9       23.99       15.44      0.68 o
  -6   0   9        6.17        5.47      0.50 o
  -5   0   9      366.96      367.82      2.54 o
  -4   0   9       43.56       33.12      0.99 o
  -3   0   9       17.46       12.16      0.79 o
  -2   0   9      160.49      163.86      5.78 o
  -1   0   9       32.29       23.48      1.71 o
   0   0   9       28.42       22.32      1.37 o
   1   0   9      146.23      150.18      4.12 o
   2   0   9       24.47       37.90      2.44 o
   3   0   9      297.73      323.53      6.61 o
   4   0   9       18.73       14.38      1.03 o
   5   0   9      474.97      449.55      8.80 o
   6   0   9        3.11        5.14      0.51 o
   7   0   9     1552.12     1629.21     25.67 o
   8   0   9       69.82       81.63      2.20 o
   9   0   9      257.02      265.75      3.29 o
  10   0   9      103.11      102.44      2.40 o
  11   0   9       17.50       19.12      1.54 o
  -9   1   9        9.65        6.18      0.43 o
  -8   1   9       18.51       17.11      0.74 o
  -7   1   9      276.43      270.43      4.48 o
  -6   1   9       51.33       51.49      1.16 o
  -5   1   9      153.34      120.24      1.52 o
  -4   1   9      429.43      432.69      4.07 o
  -3   1   9      155.97      167.47      2.85 o
  -2   1   9       61.59       64.96      3.06 o
  -1   1   9       17.62       28.05      1.51 o
   0   1   9       72.43       63.41      3.73 o
   1   1   9       41.01       41.94      1.34 o
   2   1   9      110.33      116.82      4.46 o
   3   1   9        1.46        2.24      0.66 o
   4   1   9        7.32        5.38      0.72 o
   5   1   9      119.72      110.80      4.05 o
   6   1   9       20.18       19.57      0.77 o
   7   1   9      440.80      488.10      4.73 o
   8   1   9       12.22        9.22      0.77 o
   9   1   9      233.91      250.24      6.28 o
  10   1   9      115.14      113.90      1.52 o
  11   1   9        4.04        3.99      0.57 o
  -9   2   9        1.82        2.08      0.41 o
  -8   2   9       42.79       34.30      0.96 o
  -7   2   9       96.61       92.14      1.62 o
  -6   2   9      246.64      264.26      2.85 o
  -5   2   9      211.74      236.97      3.69 o
  -4   2   9      232.47      237.13      2.69 o
  -3   2   9       64.16       70.56      1.86 o
  -2   2   9       83.67       71.23      2.09 o
  -1   2   9      316.29      296.75      5.69 o
   0   2   9      139.29      136.92      3.30 o
   1   2   9        0.83        0.82      0.37 o
   2   2   9       94.58      113.70      1.85 o
   3   2   9       33.50       34.62      1.14 o
   4   2   9        6.14       11.54      0.77 o
   5   2   9        8.78       11.77      0.83 o
   6   2   9      141.28      148.27      3.80 o
   7   2   9      553.63      592.82      8.16 o
   8   2   9        7.86        6.95      0.59 o
   9   2   9        4.87        3.91      0.55 o
  10   2   9       38.81       46.53      1.73 o
  11   2   9       11.61       10.88      0.87 o
  -9   3   9       17.23       17.58      0.86 o
  -8   3   9       27.35       44.66      1.52 o
  -7   3   9       20.81       15.39      0.64 o
  -6   3   9       23.66       17.27      0.73 o
  -5   3   9       28.93       23.15      0.80 o
  -4   3   9       34.25       30.50      0.95 o
  -3   3   9       53.96       57.08      1.19 o
  -2   3   9       36.53       31.48      0.97 o
  -1   3   9      208.07      183.98      2.54 o
   0   3   9      347.68      398.78      6.89 o
   1   3   9       53.38       48.15      1.27 o
   2   3   9      164.10      161.86      3.93 o
   3   3   9       12.31       11.55      0.59 o
   4   3   9       40.71       42.92      1.21 o
   5   3   9       87.35       78.27      1.55 o
   6   3   9      389.07      379.58      6.84 o
   7   3   9      796.35      814.75      8.24 o
   8   3   9       23.46       16.59      0.95 o
   9   3   9        5.54        8.27      0.80 o
  10   3   9        1.74        1.62      0.56 o
  11   3   9       11.09        9.89      0.66 o
  -9   4   9        1.66        4.50      0.49 o
  -8   4   9       58.90       53.00      1.35 o
  -7   4   9       49.09       41.66      1.18 o
  -6   4   9       73.52       88.20      1.49 o
  -5   4   9      147.61      150.50      3.21 o
  -4   4   9        2.38        0.78      0.33 o
  -3   4   9       15.81       22.45      0.91 o
  -2   4   9        0.77        1.00      0.43 o
  -1   4   9        5.06       16.02      1.00 o
   0   4   9        3.68        3.48      0.67 o
   1   4   9       85.55       82.65      2.46 o
   2   4   9       21.64       23.08      0.85 o
   3   4   9      167.25      165.35      3.65 o
   4   4   9       70.36       77.33      1.69 o
   5   4   9      469.16      455.45      8.34 o
   6   4   9       23.52       26.49      0.77 o
   7   4   9       10.31        4.90      0.52 o
   8   4   9      187.94      190.70      2.68 o
   9   4   9       10.77       10.66      0.80 o
  10   4   9       13.61        9.49      0.73 o
  11   4   9       19.90       14.83      0.78 o
  -9   5   9        8.52        5.86      0.54 o
  -8   5   9       76.31       77.39      2.83 o
  -7   5   9       16.07       14.84      0.81 o
  -6   5   9       18.46        8.10      0.60 o
  -5   5   9      179.78      177.07      3.10 o
  -4   5   9       42.38       49.10      1.10 o
  -3   5   9      269.51      252.84      3.93 o
  -2   5   9       17.55       16.62      0.87 o
  -1   5   9      139.39      144.83      1.96 o
   0   5   9      342.54      350.58      8.92 o
   1   5   9       86.13       92.69      4.14 o
   2   5   9       52.04       37.46      1.04 o
   3   5   9      108.17      110.67      2.40 o
   4   5   9       12.51       12.67      0.66 o
   5   5   9       70.95       72.07      1.48 o
   6   5   9      356.22      338.51      5.05 o
   7   5   9        9.01        8.78      0.59 o
   8   5   9       59.55       56.35      1.09 o
   9   5   9        5.76        7.17      0.71 o
  10   5   9        0.28        0.41      0.45 o
  11   5   9        4.00        4.00      0.57 o
  -8   6   9      218.61      227.31      6.02 o
  -7   6   9       10.96       10.98      0.61 o
  -6   6   9       26.56       23.91      0.75 o
  -5   6   9       50.07       55.59      1.32 o
  -4   6   9      127.21      139.84      2.86 o
  -3   6   9        2.18        3.47      0.52 o
  -2   6   9        7.74        5.92      0.52 o
  -1   6   9        9.81       13.32      0.70 o
   0   6   9      157.14      157.08      2.02 o
   1   6   9      634.42      604.17      7.50 o
   2   6   9      217.33      216.88      2.15 o
   3   6   9      119.36      129.59      2.27 o
   4   6   9      292.25      264.98      5.81 o
   5   6   9       18.76       19.57      0.87 o
   6   6   9      841.54      856.61     10.91 o
   7   6   9        3.77        6.57      0.55 o
   8   6   9        4.52        3.86      0.46 o
   9   6   9        4.41        2.55      0.47 o
  10   6   9        4.72        5.58      0.67 o
  -8   7   9      141.71      149.66      4.00 o
  -7   7   9        1.17        1.94      0.39 o
  -6   7   9      161.60      171.08      3.75 o
  -5   7   9        8.28       11.58      0.70 o
  -4   7   9       48.09       38.55      1.23 o
  -3   7   9      140.52      130.26      1.94 o
  -2   7   9       18.11       21.30      0.88 o
  -1   7   9       38.46       45.07      1.10 o
   0   7   9      134.21      127.26      1.68 o
   1   7   9       91.20       97.18      1.75 o
   2   7   9      107.44       91.40      1.74 o
   3   7   9      195.79      177.33      2.77 o
   4   7   9      565.96      606.56     10.37 o
   5   7   9      167.26      152.71      3.01 o
   6   7   9     1093.53     1074.95     12.22 o
   7   7   9        4.69        6.57      0.57 o
   8   7   9       87.47       96.10      2.23 o
   9   7   9        5.32        4.14      0.54 o
  10   7   9       33.90       48.61      1.40 o
  -7   8   9        3.95        3.18      0.50 o
  -6   8   9        2.70        3.31      0.44 o
  -5   8   9        9.90       11.05      0.64 o
  -4   8   9       32.16       33.51      1.12 o
  -3   8   9       13.87       14.43      0.84 o
  -2   8   9       29.51       16.96      0.86 o
  -1   8   9       57.65       51.73      1.15 o
   0   8   9        0.22        0.86      0.37 o
   1   8   9       53.35       50.20      1.20 o
   2   8   9       32.02       29.25      0.97 o
   3   8   9       41.44       51.97      1.16 o
   4   8   9      296.00      287.91      3.27 o
   5   8   9       67.42       76.81      1.96 o
   6   8   9      668.41      688.21     13.79 o
   7   8   9        9.18        6.37      0.59 o
   8   8   9      269.59      260.88      9.00 o
   9   8   9       44.43       56.85      1.91 o
  -6   9   9       20.82       16.12      0.68 o
  -5   9   9       11.39        6.51      0.54 o
  -4   9   9        2.63        1.17      0.43 o
  -3   9   9        1.12        1.36      0.44 o
  -2   9   9       24.72       19.43      0.85 o
  -1   9   9      104.06      121.32      1.68 o
   0   9   9       57.19       38.33      1.36 o
   1   9   9       29.56       29.66      0.93 o
   2   9   9       28.82       28.58      1.09 o
   3   9   9        1.48        0.37      0.35 o
   4   9   9       42.78       45.46      1.69 o
   5   9   9       82.34       89.19      2.35 o
   6   9   9      458.51      436.99     15.32 o
   7   9   9       12.42        9.76      0.61 o
   8   9   9       95.31      101.15      2.11 o
  -5  10   9       20.91       23.68      0.94 o
  -4  10   9       33.27       27.32      1.00 o
  -3  10   9       97.89       93.57      1.36 o
  -2  10   9      187.15      180.29      1.83 o
  -1  10   9       38.52       37.64      1.21 o
   0  10   9       42.25       45.76      2.88 o
   1  10   9       59.03       62.57      2.53 o
   2  10   9       14.02       10.50      1.10 o
   3  10   9       25.68       30.79      1.90 o
   4  10   9       57.70       61.19      2.50 o
   5  10   9       88.52       87.34      1.69 o
   6  10   9      128.79      132.52      4.60 o
   7  10   9       41.30       37.51      3.18 o
  -4  11   9        6.81        8.22      0.78 o
  -3  11   9      209.84      222.73      2.54 o
  -2  11   9      100.60       98.96      1.91 o
  -1  11   9        3.52        3.41      0.77 o
   0  11   9        0.73        3.56      0.92 o
   5  11   9       98.73       89.08      2.27 o
   6  11   9       20.91       27.67      1.53 o
  -3  -8  10        0.09        1.20      0.49 o
  -2  -8  10       14.08       15.87      0.90 o
  -1  -8  10       63.66       74.30      1.42 o
   0  -8  10      115.45      108.03      2.05 o
   1  -8  10       22.15       19.88      0.95 o
   2  -8  10        0.25        0.48      0.54 o
   3  -8  10        1.15        0.09      0.58 o
   4  -8  10       14.69       10.30      1.26 o
  -5  -7  10      111.12      118.51      3.66 o
  -4  -7  10       32.86       32.15      1.02 o
  -3  -7  10       22.81       29.95      1.09 o
  -2  -7  10       31.28       31.01      1.10 o
  -1  -7  10      189.33      221.50      5.05 o
   0  -7  10      151.72      143.00      2.64 o
   1  -7  10       28.89       34.52      1.14 o
   2  -7  10       38.25       35.33      1.24 o
   3  -7  10       14.76       16.33      1.04 o
   4  -7  10       25.50       37.61      1.48 o
   5  -7  10       63.88       59.07      2.51 o
   6  -7  10       14.48       13.13      1.08 o
  -6  -6  10        7.89       12.10      0.71 o
  -5  -6  10      109.99      104.23      3.46 o
  -4  -6  10      123.49      120.91      2.88 o
  -3  -6  10       10.90       14.59      0.94 o
  -2  -6  10        5.79        5.19      0.63 o
  -1  -6  10      130.09      124.69      2.10 o
   0  -6  10      216.86      226.42      2.62 o
   1  -6  10       36.76       38.85      1.31 o
   2  -6  10       84.12       70.04      2.31 o
   3  -6  10       31.98       31.72      1.43 o
   4  -6  10        3.98        8.28      0.89 o
   5  -6  10       31.12       30.42      1.39 o
   6  -6  10        1.48        0.90      0.84 o
   7  -6  10        7.17        4.32      1.00 o
  -7  -5  10        0.49        1.06      0.34 o
  -6  -5  10        2.95        3.05      0.53 o
  -5  -5  10      112.77      112.81      3.78 o
  -4  -5  10        7.44       11.23      0.83 o
  -3  -5  10       89.23       86.04      2.48 o
  -2  -5  10        4.58        4.82      0.68 o
  -1  -5  10       77.66       87.37      1.65 o
   0  -5  10       49.08       50.33      1.32 o
   1  -5  10      209.97      210.40      2.90 o
   2  -5  10       12.03       10.67      1.02 o
   3  -5  10        9.44       10.63      1.02 o
   4  -5  10       81.04       88.87      2.05 o
   5  -5  10       82.07       75.28      2.01 o
   6  -5  10       25.06       19.02      1.34 o
   7  -5  10      157.27      175.00      7.85 o
   8  -5  10       28.68       23.55      1.85 o
  -8  -4  10       35.30       34.78      1.06 o
  -7  -4  10       11.86        8.16      0.62 o
  -6  -4  10        1.56        2.47      0.48 o
  -5  -4  10        8.33        4.66      0.67 o
  -4  -4  10       25.92       22.84      0.90 o
  -3  -4  10       43.50       42.35      1.17 o
  -2  -4  10       26.36       21.08      0.95 o
  -1  -4  10       28.26       33.92      1.15 o
   0  -4  10        2.02        3.41      0.65 o
   1  -4  10      259.80      249.24      2.87 o
   2  -4  10       77.56       72.23      1.72 o
   3  -4  10       24.03       22.51      1.14 o
   4  -4  10       70.45       69.27      2.02 o
   5  -4  10        4.22        5.87      0.74 o
   6  -4  10        2.60        4.86      0.73 o
   7  -4  10       69.01       75.09      2.59 o
   8  -4  10       48.06       61.69      2.99 o
   9  -4  10       35.78       38.87      1.78 o
  -8  -3  10       43.46       45.01      1.27 o
  -7  -3  10      265.97      253.79      3.40 o
  -6  -3  10       88.52       83.47      1.36 o
  -5  -3  10        3.70        1.03      0.40 o
  -4  -3  10       27.35       28.97      0.92 o
  -3  -3  10       35.27       35.89      1.15 o
  -2  -3  10      241.41      267.63      3.17 o
  -1  -3  10       36.50       30.02      1.09 o
   0  -3  10        8.29        5.65      0.61 o
   1  -3  10      468.88      507.67      6.33 o
   2  -3  10      239.59      244.18      5.37 o
   3  -3  10      177.46      175.40      2.83 o
   4  -3  10       72.15       71.12      1.56 o
   5  -3  10      109.55      123.01      2.07 o
   6  -3  10        2.42        3.70      0.84 o
   7  -3  10       58.83       58.99      1.64 o
   8  -3  10       53.36       43.52      1.45 o
   9  -3  10        0.41        0.07      0.53 o
  10  -3  10        3.87        2.90      1.04 o
  -8  -2  10       47.31       60.63      1.39 o
  -7  -2  10      296.18      271.66      2.91 o
  -6  -2  10      241.65      244.25      2.33 o
  -5  -2  10       18.30       21.97      0.80 o
  -4  -2  10       38.28       46.70      1.09 o
  -3  -2  10       32.75       29.80      0.93 o
  -2  -2  10      619.17      559.28      5.16 o
  -1  -2  10        5.96        3.97      0.46 o
   0  -2  10        1.81        1.70      0.44 o
   1  -2  10       98.04       82.43      2.76 o
   2  -2  10       17.84       21.81      0.97 o
   3  -2  10     1208.45     1207.26     18.00 o
   4  -2  10       31.27       28.73      1.02 o
   5  -2  10      117.76      102.95      2.10 o
   6  -2  10       95.62       97.52      2.63 o
   7  -2  10      148.70      172.97      2.22 o
   8  -2  10        8.41        7.86      0.80 o
   9  -2  10        4.23        2.55      0.52 o
  10  -2  10        7.67        8.15      0.69 o
  -9  -1  10        6.64       11.66      1.01 o
  -8  -1  10        2.62        2.41      0.47 o
  -7  -1  10       22.66       15.44      0.71 o
  -6  -1  10      139.67      124.07      1.35 o
  -5  -1  10      149.28      152.88      1.61 o
  -4  -1  10       41.47       32.27      0.90 o
  -3  -1  10       77.22       73.11      1.23 o
  -2  -1  10      582.88      602.44     12.99 o
  -1  -1  10      211.81      201.96      6.63 o
   0  -1  10       99.35       89.43      7.23 o
   1  -1  10        6.85        7.05      0.90 o
   2  -1  10      125.83      124.98      6.44 o
   3  -1  10      287.19      234.53     11.35 o
   4  -1  10       34.20       38.16      1.29 o
   5  -1  10       96.74       93.79      1.44 o
   6  -1  10       39.17       39.93      1.08 o
   7  -1  10      104.05      106.45      1.67 o
   8  -1  10       37.70       36.02      1.18 o
   9  -1  10       91.07      102.14      2.19 o
  10  -1  10        1.58        1.40      0.53 o
  -9   0  10        4.64        2.95      0.49 o
  -8   0  10        0.33        0.25      0.33 o
  -7   0  10       11.76       13.48      0.61 o
  -6   0  10        1.74        2.53      0.41 o
  -5   0  10       41.18       40.23      1.01 o
  -4   0  10       92.24       61.48      1.12 o
  -3   0  10      160.60      142.20      2.18 o
  -2   0  10       60.64       69.88      1.52 o
  -1   0  10      137.12      158.32      3.63 o
   0   0  10      202.50      191.47      5.65 o
   1   0  10       78.90       84.67      5.14 o
   2   0  10       18.11       13.11      1.22 o
   3   0  10       42.75       40.50      1.91 o
   4   0  10        2.52        1.65      0.56 o
   5   0  10       14.87       25.06      0.85 o
   6   0  10       25.32       24.33      0.90 o
   7   0  10       53.90       53.19      1.78 o
   8   0  10       12.22       12.55      0.75 o
   9   0  10      107.11      102.79      2.45 o
  10   0  10       14.26       15.06      0.79 o
  11   0  10       12.46       11.09      1.48 o
  -9   1  10        2.28        2.49      0.62 o
  -8   1  10       11.12        5.43      0.44 o
  -7   1  10       33.37       37.37      1.07 o
  -6   1  10       65.61       59.19      1.55 o
  -5   1  10       80.38       82.32      1.34 o
  -4   1  10       47.84       36.99      0.99 o
  -3   1  10      560.98      579.67      9.02 o
  -2   1  10      163.30      184.85      5.56 o
  -1   1  10      451.84      542.38     12.46 o
   0   1  10      142.91      167.64      6.01 o
   1   1  10       33.47       18.06      1.09 o
   2   1  10       45.52       45.91      1.53 o
   3   1  10       98.78       98.53      2.65 o
   4   1  10      103.83      100.60      3.92 o
   5   1  10       36.17       28.49      0.95 o
   6   1  10      123.48      141.50      1.67 o
   7   1  10       20.96       17.03      0.72 o
   8   1  10      177.02      178.33      4.69 o
   9   1  10       34.95       43.56      1.14 o
  10   1  10       41.00       43.02      1.79 o
  11   1  10       77.73       84.44      3.20 o
  -9   2  10       14.26       16.32      0.78 o
  -8   2  10       28.52       28.94      1.02 o
  -7   2  10       23.42       24.94      0.90 o
  -6   2  10      134.24      106.86      1.64 o
  -5   2  10       13.92       22.27      0.87 o
  -4   2  10       11.47       10.37      0.56 o
  -3   2  10      152.00      161.30      2.43 o
  -2   2  10     1147.31     1101.06     41.20 o
  -1   2  10     1103.51     1082.88     28.61 o
   0   2  10      110.22      129.44      4.10 o
   1   2  10       29.05       31.80      1.10 o
   2   2  10       13.59       16.20      0.88 o
   3   2  10        9.56        7.92      0.69 o
   4   2  10      211.63      193.60      7.89 o
   5   2  10       28.47       26.02      0.97 o
   6   2  10       26.65       24.51      0.96 o
   7   2  10      159.49      162.10      1.77 o
   8   2  10       73.15       70.97      1.70 o
   9   2  10       16.63       18.61      1.06 o
  10   2  10       47.53       48.71      1.27 o
  11   2  10      148.49      180.76      2.71 o
  -9   3  10        9.78        6.91      0.77 o
  -8   3  10       10.41        5.99      0.64 o
  -7   3  10       78.22       79.62      1.90 o
  -6   3  10       33.88       41.27      0.95 o
  -5   3  10      236.01      221.95      2.92 o
  -4   3  10       15.48       16.21      0.73 o
  -3   3  10       52.56       36.39      1.10 o
  -2   3  10      334.26      337.74      3.25 o
  -1   3  10       51.53       44.82      1.13 o
   0   3  10      158.11      179.89      1.96 o
   1   3  10      174.20      170.31      3.10 o
   2   3  10        2.08        1.00      0.32 o
   3   3  10       50.88       56.57      1.12 o
   4   3  10       19.77       24.65      0.79 o
   5   3  10       50.99       38.32      0.82 o
   6   3  10       52.38       35.62      0.97 o
   7   3  10      826.08      855.28     10.88 o
   8   3  10       48.42       51.69      1.45 o
   9   3  10       33.85       41.72      1.30 o
  10   3  10        9.38       12.16      0.84 o
  11   3  10       51.85       63.57      1.53 o
  -8   4  10       16.08       10.14      0.66 o
  -7   4  10       10.02        8.51      0.60 o
  -6   4  10       13.88        8.87      0.66 o
  -5   4  10      131.27      133.15      3.32 o
  -4   4  10        6.39       10.01      0.72 o
  -3   4  10        5.33        3.85      0.47 o
  -2   4  10       84.41       87.03      1.47 o
  -1   4  10       94.45       95.55      1.71 o
   0   4  10      319.98      316.58      8.62 o
   1   4  10       33.46       32.83      1.04 o
   2   4  10       34.53       39.61      1.12 o
   3   4  10       12.44       10.93      0.67 o
   4   4  10       11.09       14.05      0.67 o
   5   4  10      204.29      201.04      2.80 o
   6   4  10       98.92       94.59      1.76 o
   7   4  10      188.56      174.59      2.63 o
   8   4  10       10.48        5.81      0.73 o
   9   4  10       19.78       14.16      0.87 o
  10   4  10        1.82        3.30      0.72 o
  11   4  10       19.83       24.06      0.89 o
  -8   5  10       51.42       51.27      1.67 o
  -7   5  10      112.51      113.68      3.20 o
  -6   5  10       66.38       74.49      2.20 o
  -5   5  10        1.83        3.47      0.47 o
  -4   5  10       86.98       96.48      1.43 o
  -3   5  10      115.92      116.12      1.61 o
  -2   5  10       46.60       46.85      1.09 o
  -1   5  10      243.16      246.12      4.03 o
   0   5  10      175.62      179.52      4.11 o
   1   5  10      149.22      137.82      3.22 o
   2   5  10       66.78       69.64      1.69 o
   3   5  10       44.13       34.59      0.97 o
   4   5  10        2.71        1.63      0.38 o
   5   5  10       47.37       46.54      1.23 o
   6   5  10        9.41        8.99      0.59 o
   7   5  10      160.20      171.29      2.24 o
   8   5  10        6.67        9.29      0.61 o
   9   5  10        1.38        0.95      0.50 o
  10   5  10       11.56       15.01      0.81 o
  -8   6  10       14.71       13.41      1.07 o
  -7   6  10       78.59       62.51      1.61 o
  -6   6  10       38.67       46.60      1.14 o
  -5   6  10        2.41        1.88      0.44 o
  -4   6  10       94.90       87.34      1.50 o
  -3   6  10      141.17      141.83      1.92 o
  -2   6  10       31.13       30.65      1.02 o
  -1   6  10      254.31      245.47      3.80 o
   0   6  10       75.15       76.71      1.36 o
   1   6  10      170.03      178.02      2.58 o
   2   6  10      564.38      558.10      9.15 o
   3   6  10       32.27       29.15      0.86 o
   4   6  10       19.47       22.70      0.91 o
   5   6  10       30.88       32.26      1.07 o
   6   6  10        9.68       10.42      0.66 o
   7   6  10       84.61       83.23      1.33 o
   8   6  10       10.68       11.47      0.62 o
   9   6  10       13.46       16.90      0.79 o
  10   6  10       11.37       12.71      0.82 o
  -7   7  10       87.75       99.39      2.57 o
  -6   7  10       21.79       18.65      0.70 o
  -5   7  10      106.62      111.57      2.63 o
  -4   7  10      126.02      124.92      2.73 o
  -3   7  10       84.67       90.18      1.55 o
  -2   7  10       20.61       18.35      0.84 o
  -1   7  10        3.83        3.51      0.50 o
   0   7  10       24.56       19.68      0.83 o
   1   7  10        3.78        3.41      0.50 o
   2   7  10      186.74      179.90      2.27 o
   3   7  10      130.84      120.25      1.76 o
   4   7  10      196.03      180.24      2.61 o
   5   7  10      284.86      286.47      4.83 o
   6   7  10       13.15       12.90      0.70 o
   7   7  10        5.14        6.07      0.54 o
   8   7  10        1.21        2.21      0.41 o
   9   7  10        4.92        5.18      0.54 o
  10   7  10        0.11        1.02      0.91 o
  -6   8  10        6.14        3.01      0.43 o
  -5   8  10       41.78       43.10      1.10 o
  -4   8  10      100.10       95.63      1.63 o
  -3   8  10        2.46        4.35      0.57 o
  -2   8  10       52.24       46.52      1.23 o
  -1   8  10       17.80       15.95      0.78 o
   0   8  10       10.66        7.54      0.62 o
   1   8  10       25.97       31.56      1.05 o
   2   8  10       13.00       16.28      0.84 o
   3   8  10       23.70       29.54      1.03 o
   4   8  10      134.02      117.54      1.90 o
   5   8  10      489.43      478.26     12.35 o
   6   8  10        8.78        7.75      0.59 o
   7   8  10        7.45        6.99      0.60 o
   8   8  10       16.38       17.84      0.89 o
   9   8  10        4.95        5.22      0.63 o
  -6   9  10       27.53       31.83      1.00 o
  -5   9  10       16.73       21.65      0.83 o
  -4   9  10       65.22       55.73      1.19 o
  -3   9  10        6.79        6.90      0.59 o
  -2   9  10       77.91       75.63      1.39 o
  -1   9  10       23.36       23.83      0.90 o
   0   9  10       60.20       52.54      1.16 o
   1   9  10       21.88       20.39      0.86 o
   2   9  10       19.58       30.12      0.97 o
   3   9  10        8.51        4.52      0.51 o
   4   9  10        5.35        3.74      0.49 o
   5   9  10      210.42      235.85      4.06 o
   6   9  10       28.31       37.97      1.39 o
   7   9  10       57.77       51.95      1.38 o
   8   9  10       28.48       28.87      0.90 o
  -4  10  10       68.70       69.72      1.34 o
  -3  10  10        4.67        2.35      0.54 o
  -2  10  10       57.64       45.68      1.00 o
  -1  10  10       24.61       25.62      0.84 o
   0  10  10       35.14       45.21      1.39 o
   1  10  10       33.02       34.62      1.98 o
   2  10  10        7.67       12.05      1.12 o
   3  10  10        4.03        5.55      0.90 o
   4  10  10       21.60       22.90      1.20 o
   5  10  10       12.32        8.18      0.61 o
   6  10  10       13.04        9.13      0.66 o
   7  10  10       30.46       35.99      1.76 o
  -3  11  10        2.80        1.13      0.59 o
  -2  11  10        2.09        3.99      0.78 o
  -1  11  10       25.30       27.12      1.33 o
   0  11  10       25.92       27.16      1.72 o
   1  11  10       15.14       18.31      1.47 o
   2  11  10        3.10        2.96      1.19 o
   3  11  10        9.72        6.25      1.40 o
   4  11  10        5.76        5.42      0.85 o
   5  11  10        0.28        0.42      0.63 o
  -1  -8  11       36.92       49.50      1.84 o
   0  -8  11       69.25       63.81      2.03 o
   1  -8  11       52.50       63.69      1.70 o
   2  -8  11        0.55        1.13      0.70 o
   3  -8  11        1.23       -0.53      0.99 o
  -4  -7  11       29.60       32.12      1.59 o
  -3  -7  11       37.94       47.10      1.83 o
  -2  -7  11       12.37       14.03      0.95 o
  -1  -7  11       19.38       15.96      0.88 o
   0  -7  11       64.72       73.58      1.47 o
   1  -7  11       32.81       31.37      1.13 o
   2  -7  11       14.48       15.93      1.04 o
   3  -7  11        5.89        7.99      0.78 o
   4  -7  11        2.84        4.33      1.19 o
   5  -7  11        1.86        1.71      0.66 o
  -5  -6  11        8.66        7.01      0.84 o
  -4  -6  11      146.86      170.06      3.33 o
  -3  -6  11       12.22       13.92      0.85 o
  -2  -6  11      116.08      125.28      2.57 o
  -1  -6  11      142.61      162.81      2.18 o
   0  -6  11       20.51       21.04      1.07 o
   1  -6  11       16.55       18.00      1.00 o
   2  -6  11       65.90       67.97      1.83 o
   3  -6  11       12.27       17.19      1.14 o
   4  -6  11       52.89       50.81      2.98 o
   5  -6  11        4.67        4.82      1.02 o
   6  -6  11       14.03       14.07      1.10 o
  -6  -5  11       35.51       25.53      1.09 o
  -5  -5  11        5.54        4.38      0.57 o
  -4  -5  11      187.34      185.69      7.35 o
  -3  -5  11       47.05       43.32      1.53 o
  -2  -5  11      115.45      145.21      2.96 o
  -1  -5  11      771.38      832.87     20.23 o
   0  -5  11      107.91      114.21      2.04 o
   1  -5  11       32.19       33.35      1.51 o
   2  -5  11        5.44        8.72      0.97 o
   3  -5  11      133.64      163.22      4.31 o
   4  -5  11        1.91        0.85      0.72 o
   5  -5  11        7.12        5.81      0.99 o
   6  -5  11       46.82       47.33      1.73 o
   7  -5  11        5.73        1.59      0.81 o
  -7  -4  11       35.60       38.82      1.17 o
  -6  -4  11        2.40        4.10      0.48 o
  -5  -4  11       55.47       51.69      1.40 o
  -4  -4  11       17.35       11.28      0.86 o
  -3  -4  11       36.45       32.30      1.05 o
  -2  -4  11      160.83      135.04      4.36 o
  -1  -4  11     1108.04     1125.41     30.55 o
   0  -4  11       62.24       60.95      1.77 o
   1  -4  11      262.19      252.39      5.85 o
   2  -4  11       22.00       26.87      1.22 o
   3  -4  11       22.26       10.82      0.89 o
   4  -4  11      103.69      102.40      2.14 o
   5  -4  11       22.68       26.82      1.20 o
   6  -4  11       16.91       17.17      1.26 o
   7  -4  11       50.35       64.40      2.26 o
   8  -4  11       21.38       31.72      1.86 o
  -7  -3  11       31.83       41.33      1.29 o
  -6  -3  11        1.59        3.00      0.47 o
  -5  -3  11       24.65       19.84      0.78 o
  -4  -3  11       17.08       21.15      0.94 o
  -3  -3  11        4.89        6.55      0.64 o
  -2  -3  11      375.32      391.03      8.78 o
  -1  -3  11      265.67      296.60      5.65 o
   0  -3  11      378.72      423.96      9.06 o
   1  -3  11      454.16      471.28     11.81 o
   2  -3  11       34.95       32.32      1.20 o
   3  -3  11       68.28       76.98      1.33 o
   4  -3  11        0.16        0.50      0.64 o
   5  -3  11       12.20        9.74      1.14 o
   6  -3  11       56.66       64.41      1.93 o
   7  -3  11       74.76       72.49      2.16 o
   8  -3  11       39.02       41.23      2.04 o
   9  -3  11       56.58       55.96      2.75 o
  -8  -2  11       29.97       31.47      2.26 o
  -7  -2  11       13.04       10.95      0.60 o
  -6  -2  11        4.70        4.32      0.50 o
  -5  -2  11       16.14       15.62      0.74 o
  -4  -2  11       50.12       40.94      1.11 o
  -3  -2  11       29.63       33.03      1.06 o
  -2  -2  11      153.32      159.16      4.14 o
  -1  -2  11      237.21      225.16      2.98 o
   0  -2  11      233.15      216.77      3.03 o
   1  -2  11        4.41        4.23      0.59 o
   2  -2  11       30.73       39.49      1.49 o
   3  -2  11      238.86      248.28      4.94 o
   4  -2  11       23.86       30.87      1.26 o
   5  -2  11      314.27      333.46      4.31 o
   6  -2  11        6.20        7.01      0.78 o
   7  -2  11       85.93       92.21      1.66 o
   8  -2  11       11.56       10.13      0.76 o
   9  -2  11      121.62      103.35      1.90 o
  -8  -1  11        5.40        4.23      0.45 o
  -7  -1  11        2.57        2.53      0.39 o
  -6  -1  11        4.07        3.56      0.41 o
  -5  -1  11       23.02       31.52      0.89 o
  -4  -1  11      127.55      141.65      2.16 o
  -3  -1  11       24.91       24.92      0.86 o
  -2  -1  11       19.64       19.33      0.80 o
  -1  -1  11      317.87      303.19      4.16 o
   0  -1  11      175.98      162.16      2.65 o
   1  -1  11       77.35       69.99      1.50 o
   2  -1  11        7.41        6.92      0.58 o
   3  -1  11      136.15      137.37      1.69 o
   4  -1  11       10.16        7.96      0.58 o
   5  -1  11      707.72      681.91      6.01 o
   6  -1  11      235.14      241.13      2.52 o
   7  -1  11       46.21       59.29      1.58 o
   8  -1  11      126.01      132.61      2.57 o
   9  -1  11       91.97      102.51      2.10 o
  10  -1  11        5.62        4.06      0.54 o
  -8   0  11        2.26        0.52      0.34 o
  -7   0  11        3.56        2.53      0.38 o
  -6   0  11       49.29       47.41      0.97 o
  -5   0  11       38.87       48.67      1.05 o
  -4   0  11       58.61       49.67      1.16 o
  -3   0  11      199.43      222.55      2.75 o
  -2   0  11       87.06       81.29      1.44 o
  -1   0  11       56.43       59.06      1.45 o
   0   0  11      149.40      163.59      4.68 o
   1   0  11        1.29        0.37      0.82 o
   2   0  11       91.84       84.29      1.83 o
   3   0  11       27.83       24.16      0.99 o
   4   0  11        4.49        3.00      0.49 o
   5   0  11      187.34      189.50      1.88 o
   6   0  11      243.29      234.27      3.96 o
   7   0  11       31.21       31.41      1.05 o
   8   0  11       82.28       87.05      1.49 o
   9   0  11        0.53        0.84      0.47 o
  10   0  11        9.90        9.92      1.11 o
  -8   1  11        1.16        0.55      0.40 o
  -7   1  11       96.24       80.59      1.27 o
  -6   1  11       73.78       65.11      1.36 o
  -5   1  11       13.24       12.62      0.66 o
  -4   1  11      128.31      158.63      2.48 o
  -3   1  11        5.97        2.61      0.47 o
  -2   1  11      437.84      474.64      6.45 o
  -1   1  11       24.95       29.31      1.08 o
   0   1  11      268.45      250.38      4.40 o
   1   1  11        5.27        4.47      0.70 o
   2   1  11      125.87      109.34      2.87 o
   3   1  11       42.95       47.24      1.32 o
   4   1  11       31.96       42.06      1.00 o
   5   1  11        2.29        6.29      0.53 o
   6   1  11       15.07       15.90      0.69 o
   7   1  11       28.10       23.13      1.04 o
   8   1  11       36.18       39.50      1.26 o
   9   1  11       23.13       22.61      0.86 o
  10   1  11        4.19        5.60      0.72 o
  -8   2  11        1.79        1.74      0.38 o
  -7   2  11      329.72      335.85      4.51 o
  -6   2  11      194.69      197.43      2.20 o
  -5   2  11       85.43       78.92      1.44 o
  -4   2  11      138.42      153.45      2.85 o
  -3   2  11       26.61       23.73      1.06 o
  -2   2  11     1006.68      938.80     18.19 o
  -1   2  11      418.68      427.00      9.81 o
   0   2  11       49.20       43.59      1.54 o
   1   2  11       23.19       24.10      1.22 o
   2   2  11       23.95       23.28      1.20 o
   3   2  11        6.19        6.25      0.67 o
   4   2  11       40.67       38.62      1.00 o
   5   2  11       93.95       93.08      1.82 o
   6   2  11       27.55       24.79      0.91 o
   7   2  11        1.18        0.29      0.38 o
   8   2  11      170.04      176.82      3.00 o
   9   2  11        1.48        2.00      0.57 o
  10   2  11       17.22       19.69      1.24 o
  -8   3  11        5.50        5.28      0.55 o
  -7   3  11      110.17      100.29      1.75 o
  -6   3  11      167.39      160.77      2.15 o
  -5   3  11      274.58      294.67      4.60 o
  -4   3  11       34.10       26.50      0.93 o
  -3   3  11      224.80      219.14      3.22 o
  -2   3  11     1399.01     1394.34     37.04 o
  -1   3  11      873.69      889.76     20.88 o
   0   3  11       59.61       59.77      1.31 o
   1   3  11      184.65      160.73      2.75 o
   2   3  11       50.52       51.11      1.45 o
   3   3  11        6.22        5.30      0.46 o
   4   3  11      111.92      130.33      2.34 o
   5   3  11      149.72      132.07      2.52 o
   6   3  11       10.61       14.39      0.68 o
   7   3  11       27.54       35.37      1.11 o
   8   3  11      228.61      260.72      5.99 o
   9   3  11      205.72      232.46      6.15 o
  10   3  11        9.43        7.71      0.65 o
  -8   4  11       11.77       23.96      1.01 o
  -7   4  11        0.37        0.45      0.39 o
  -6   4  11       90.55      102.51      1.85 o
  -5   4  11       47.19       50.02      1.24 o
  -4   4  11      149.15      162.79      4.37 o
  -3   4  11      879.74      933.51     13.93 o
  -2   4  11      201.16      229.25      3.25 o
  -1   4  11      248.61      244.86      2.25 o
   0   4  11      234.26      229.90      3.75 o
   1   4  11       17.83       20.76      0.83 o
   2   4  11       48.17       43.26      1.07 o
   3   4  11       20.38       24.25      0.83 o
   4   4  11       66.02       65.46      1.54 o
   5   4  11       82.11       87.33      1.37 o
   6   4  11       56.11       58.44      1.18 o
   7   4  11      161.37      155.05      3.78 o
   8   4  11       51.49       32.99      1.30 o
   9   4  11      164.83      155.42      2.15 o
  10   4  11        2.91        2.14      0.52 o
  -8   5  11        9.84        9.56      0.82 o
  -7   5  11        0.05        0.39      0.51 o
  -6   5  11       13.34       11.85      0.68 o
  -5   5  11        3.49        5.64      0.61 o
  -4   5  11       68.62       94.26      1.89 o
  -3   5  11      846.59      888.41     13.50 o
  -2   5  11      445.54      449.90      7.12 o
  -1   5  11      427.03      457.33      7.66 o
   0   5  11      133.94      112.53      1.67 o
   1   5  11      131.42      133.39      2.43 o
   2   5  11      219.76      263.75      4.84 o
   3   5  11       40.71       39.11      0.99 o
   4   5  11        1.65        0.50      0.40 o
   5   5  11       35.53       34.17      0.94 o
   6   5  11       88.83       83.08      1.63 o
   7   5  11       49.66       42.94      1.04 o
   8   5  11        5.47        5.75      0.73 o
   9   5  11       24.40       24.30      0.97 o
  10   5  11       42.88       46.40      1.40 o
  -7   6  11       12.44       11.57      0.76 o
  -6   6  11        2.40        2.60      0.50 o
  -5   6  11       37.41       46.39      1.15 o
  -4   6  11       18.90        8.68      0.65 o
  -3   6  11      225.54      252.60      4.98 o
  -2   6  11      107.78      112.09      1.74 o
  -1   6  11      502.03      505.17      4.10 o
   0   6  11        7.05        9.20      0.65 o
   1   6  11      256.42      244.88      2.69 o
   2   6  11       14.30        8.99      0.67 o
   3   6  11      102.49      100.03      1.68 o
   4   6  11       61.10       70.99      1.47 o
   5   6  11        2.12        5.06      0.76 o
   6   6  11      100.07      117.07      2.59 o
   7   6  11       47.88       55.40      1.17 o
   8   6  11      145.37      146.14      1.84 o
   9   6  11       32.77       35.76      1.08 o
  10   6  11       34.03       38.52      1.04 o
  -7   7  11       14.49       20.76      0.79 o
  -6   7  11        3.11        3.60      0.53 o
  -5   7  11        5.96        5.85      0.56 o
  -4   7  11      114.24      121.27      3.05 o
  -3   7  11      197.69      209.79      2.26 o
  -2   7  11       77.64       79.47      1.48 o
  -1   7  11      249.84      242.07      2.39 o
   0   7  11       12.14       12.09      0.71 o
   1   7  11      127.91      113.02      1.76 o
   2   7  11        4.25       10.00      0.75 o
   3   7  11      109.31      124.59      2.40 o
   4   7  11      382.06      347.99      5.43 o
   5   7  11      114.50       99.86      1.90 o
   6   7  11       31.02       26.01      0.89 o
   7   7  11        5.02        3.63      0.46 o
   8   7  11       24.01       29.22      0.98 o
   9   7  11        3.37        3.26      0.53 o
  -6   8  11        0.56        0.18      0.43 o
  -5   8  11       10.40       12.83      0.75 o
  -4   8  11        4.87        4.36      0.51 o
  -3   8  11      227.92      231.56      2.41 o
  -2   8  11       15.68       11.11      0.70 o
  -1   8  11       68.12       63.21      1.28 o
   0   8  11        9.74        8.84      0.66 o
   1   8  11       20.29       20.10      0.86 o
   2   8  11       19.52       16.30      0.86 o
   3   8  11       44.92       40.35      1.19 o
   4   8  11      285.27      305.94      5.62 o
   5   8  11       48.53       59.85      1.23 o
   6   8  11       19.79       17.72      0.78 o
   7   8  11       39.08       34.37      1.03 o
   8   8  11       13.18       19.48      0.86 o
  -5   9  11        0.56        1.22      0.47 o
  -4   9  11        6.94        5.54      0.55 o
  -3   9  11      241.48      225.68      3.64 o
  -2   9  11       52.36       60.49      1.23 o
  -1   9  11        6.61        6.95      0.58 o
   0   9  11       12.76        9.53      0.64 o
   1   9  11       49.19       47.25      1.18 o
   2   9  11       82.95       86.39      1.51 o
   3   9  11        0.21        0.46      0.36 o
   4   9  11       18.26       17.72      0.83 o
   5   9  11        0.19        0.37      0.33 o
   6   9  11       78.74       80.54      1.89 o
   7   9  11       12.36        8.73      0.59 o
   8   9  11        7.27        5.81      0.54 o
  -4  10  11       21.08       21.59      0.81 o
  -3  10  11      111.75      108.16      1.56 o
  -2  10  11       22.47       21.16      1.07 o
  -1  10  11        7.18        5.69      0.61 o
   0  10  11       51.98       58.30      1.53 o
   1  10  11       47.56       52.61      1.46 o
   2  10  11       10.89        9.48      1.03 o
   3  10  11       20.74       18.97      0.89 o
   4  10  11        5.63        5.57      0.49 o
   5  10  11       53.27       51.81      3.41 o
   6  10  11       17.22       19.45      0.82 o
  -2  11  11       35.73       40.45      1.47 o
  -1  11  11       10.40       11.10      1.18 o
   0  11  11        1.25        1.23      0.77 o
   1  11  11       11.10       10.30      1.11 o
   2  11  11        8.28        5.96      0.96 o
   3  11  11       20.04       16.25      1.01 o
   4  11  11       17.06       15.64      0.97 o
   5  11  11       38.97       35.38      1.46 o
  -2  -7  12        1.01        1.36      0.67 o
  -1  -7  12      142.62      143.83      4.78 o
   0  -7  12      188.73      213.37      5.31 o
   1  -7  12        9.15        7.93      1.59 o
   2  -7  12       33.29       31.44      1.44 o
   3  -7  12        0.07        1.20      0.63 o
  -4  -6  12       53.57       50.70      3.22 o
  -3  -6  12        3.66        4.22      0.70 o
  -2  -6  12       16.68       16.26      0.98 o
  -1  -6  12      167.60      188.13      3.92 o
   0  -6  12      403.19      373.76      8.81 o
   1  -6  12       10.68       16.58      1.00 o
   2  -6  12       10.32        8.73      0.94 o
   3  -6  12       12.71       18.05      1.35 o
   4  -6  12       20.68       25.74      1.39 o
   5  -6  12        0.47        3.64      0.83 o
  -5  -5  12        0.70        1.44      0.58 o
  -4  -5  12      142.58      147.28      4.59 o
  -3  -5  12        2.33        0.47      0.59 o
  -2  -5  12      201.01      228.16      4.08 o
  -1  -5  12       90.91       87.70      1.86 o
   0  -5  12      387.43      436.59      8.39 o
   1  -5  12       13.51       10.88      0.82 o
   2  -5  12        5.45        7.07      0.94 o
   3  -5  12       23.94       23.90      1.48 o
   4  -5  12       34.60       22.15      1.39 o
   5  -5  12       48.02       50.70      1.83 o
   6  -5  12       85.59       94.33      1.98 o
   7  -5  12        6.14        5.99      0.76 o
  -6  -4  12        1.51        2.72      0.51 o
  -5  -4  12        4.75        4.54      0.68 o
  -4  -4  12       16.49       22.92      1.31 o
  -3  -4  12        3.65        4.47      0.57 o
  -2  -4  12      373.62      376.19     11.01 o
  -1  -4  12        4.75        4.46      0.85 o
   0  -4  12      650.69      695.25      6.27 o
   1  -4  12      265.33      290.57      4.24 o
   2  -4  12        5.53        6.98      1.01 o
   3  -4  12        4.79        1.81      0.86 o
   4  -4  12       64.27       61.62      1.49 o
   5  -4  12       45.57       49.08      1.80 o
   6  -4  12       14.64       19.53      1.52 o
   7  -4  12        1.54        1.67      1.08 o
  -6  -3  12       12.61        7.07      0.67 o
  -5  -3  12        0.76        1.21      0.57 o
  -4  -3  12       23.50       20.94      0.99 o
  -3  -3  12       40.77       46.90      1.91 o
  -2  -3  12      185.17      199.19      7.19 o
  -1  -3  12      128.34      127.36      2.59 o
   0  -3  12      620.35      590.15      8.51 o
   1  -3  12       82.04       88.89      2.46 o
   2  -3  12      138.62      141.49      2.85 o
   3  -3  12      228.36      250.12      3.36 o
   4  -3  12       50.38       60.27      1.81 o
   5  -3  12        4.59        2.24      0.82 o
   6  -3  12        3.50        4.63      0.75 o
   7  -3  12       15.66       15.29      0.85 o
   8  -3  12       13.90       14.70      1.71 o
  -7  -2  12        0.68        1.32      0.63 o
  -6  -2  12        3.36        3.32      0.42 o
  -5  -2  12       10.43       11.66      0.65 o
  -4  -2  12      159.38      155.69      3.60 o
  -3  -2  12       30.98       22.55      1.30 o
  -2  -2  12      105.35       93.34      2.04 o
  -1  -2  12      140.77      135.48      2.77 o
   0  -2  12      630.64      626.06      5.06 o
   1  -2  12       23.20       25.74      1.31 o
   2  -2  12      254.31      283.15      4.05 o
   3  -2  12      300.71      276.81      3.49 o
   4  -2  12       37.47       35.15      1.25 o
   5  -2  12       90.80       92.23      1.96 o
   6  -2  12       16.08       18.35      0.99 o
   7  -2  12       19.98       20.13      1.02 o
   8  -2  12       27.81       26.05      1.18 o
   9  -2  12       10.35        9.29      1.63 o
  -7  -1  12        3.96        3.64      0.46 o
  -6  -1  12       15.55       15.61      0.80 o
  -5  -1  12       24.07       21.48      0.74 o
  -4  -1  12       39.22       34.10      1.01 o
  -3  -1  12        5.71        5.75      0.56 o
  -2  -1  12       59.63       56.65      1.02 o
  -1  -1  12      221.06      189.00      2.10 o
   0  -1  12       10.23        7.22      0.55 o
   1  -1  12       42.75       40.78      1.01 o
   2  -1  12       46.57       37.85      0.99 o
   3  -1  12      119.74      102.81      1.56 o
   4  -1  12       31.57       28.04      0.89 o
   5  -1  12      130.54      139.79      2.26 o
   6  -1  12        3.07        3.91      0.61 o
   7  -1  12      412.40      406.18      5.31 o
   8  -1  12       17.22       18.51      1.15 o
   9  -1  12       11.34        8.89      0.74 o
  -7   0  12       14.66       11.96      0.70 o
  -6   0  12       36.91       40.79      1.00 o
  -5   0  12       17.81       19.75      0.71 o
  -4   0  12       17.63       13.69      0.70 o
  -3   0  12      200.05      194.58      2.47 o
  -2   0  12       69.77       83.20      1.56 o
  -1   0  12      541.68      544.07      4.67 o
   0   0  12       38.59       40.57      1.30 o
   1   0  12        1.92        2.49      0.54 o
   2   0  12       11.39       13.61      0.75 o
   3   0  12       68.51       66.68      1.33 o
   4   0  12        6.30        4.52      0.53 o
   5   0  12       68.06       78.46      1.32 o
   6   0  12       87.26       96.41      1.70 o
   7   0  12      340.31      376.42     10.22 o
   8   0  12       36.26       34.48      1.22 o
   9   0  12       13.55       13.73      0.73 o
  10   0  12       48.20       47.92      2.41 o
  -8   1  12        1.97        3.43      0.93 o
  -7   1  12       40.67       40.32      0.94 o
  -6   1  12        3.42        2.38      0.40 o
  -5   1  12       19.44       24.91      1.04 o
  -4   1  12       69.02       94.21      1.81 o
  -3   1  12       25.08       22.57      0.90 o
  -2   1  12       70.09       72.32      1.41 o
  -1   1  12      208.53      204.61      2.52 o
   0   1  12        6.04        4.88      0.58 o
   1   1  12       81.72       87.35      1.45 o
   2   1  12       68.39       74.01      1.43 o
   3   1  12       52.69       58.91      1.13 o
   4   1  12       67.97       72.20      1.15 o
   5   1  12        1.65        1.85      0.42 o
   6   1  12       40.66       37.77      1.20 o
   7   1  12       30.36       28.23      1.30 o
   8   1  12        2.93        1.72      0.47 o
   9   1  12       23.12       25.35      1.58 o
  10   1  12        0.82        0.87      1.06 o
  -7   2  12       56.99       61.30      1.89 o
  -6   2  12       14.01       13.70      0.70 o
  -5   2  12       63.46       82.84      1.75 o
  -4   2  12      171.34      178.01      2.34 o
  -3   2  12       15.27       13.14      0.98 o
  -2   2  12      140.43      115.46      2.26 o
  -1   2  12      163.97      159.31      4.72 o
   0   2  12       25.07       26.49      1.10 o
   1   2  12       18.52       21.67      1.00 o
   2   2  12       48.72       51.80      1.51 o
   3   2  12        6.17        5.82      0.65 o
   4   2  12       14.62       17.32      0.78 o
   5   2  12        2.70        3.96      0.54 o
   6   2  12        6.62        7.62      0.58 o
   7   2  12        3.74        2.66      0.43 o
   8   2  12       20.00       18.18      1.16 o
   9   2  12        9.97        8.05      0.78 o
  10   2  12        2.04        0.34      0.62 o
  -7   3  12        1.64        0.61      0.48 o
  -6   3  12        5.61        8.90      0.80 o
  -5   3  12      239.87      259.58      3.17 o
  -4   3  12      216.93      206.95      2.47 o
  -3   3  12      213.76      225.10      6.03 o
  -2   3  12       19.29       15.12      0.87 o
  -1   3  12       25.83       34.83      1.16 o
   0   3  12      105.85       96.99      1.72 o
   1   3  12      172.09      156.53      2.82 o
   2   3  12      109.21      103.32      2.49 o
   3   3  12       82.10       98.40      2.12 o
   4   3  12        1.05        3.71      0.47 o
   5   3  12       51.49       46.42      1.39 o
   6   3  12       31.21       32.24      1.12 o
   7   3  12        6.58        5.58      0.60 o
   8   3  12       68.59       76.80      1.90 o
   9   3  12       36.36       48.72      2.04 o
  10   3  12       30.13       32.30      1.72 o
  -7   4  12        0.74        1.71      0.63 o
  -6   4  12       10.78        8.80      0.74 o
  -5   4  12       40.01       34.00      1.20 o
  -4   4  12       30.62       33.64      1.77 o
  -3   4  12      625.20      672.69     17.63 o
  -2   4  12      199.85      215.24      6.01 o
  -1   4  12      324.66      378.09      3.54 o
   0   4  12        6.88       10.07      0.66 o
   1   4  12       12.66        8.35      0.62 o
   2   4  12       23.86       16.35      0.79 o
   3   4  12      110.58      110.74      1.59 o
   4   4  12       30.71       37.96      1.08 o
   5   4  12       14.96       10.36      0.64 o
   6   4  12       31.48       28.23      1.17 o
   7   4  12        5.07        1.98      0.55 o
   8   4  12       80.50       73.74      1.51 o
   9   4  12       20.41       12.19      0.79 o
  10   4  12       18.03       17.09      1.13 o
  -7   5  12        5.80       10.92      1.01 o
  -6   5  12        1.41        1.48      0.60 o
  -5   5  12        5.25        9.26      0.79 o
  -4   5  12        1.96        1.84      0.60 o
  -3   5  12      267.07      277.65      5.20 o
  -2   5  12      381.56      390.60      5.75 o
  -1   5  12      670.98      685.17      7.94 o
   0   5  12        4.75        7.77      0.61 o
   1   5  12        9.52        9.00      0.71 o
   2   5  12      123.93       94.10      1.56 o
   3   5  12        8.74        7.95      0.69 o
   4   5  12        7.08        5.11      0.57 o
   5   5  12       10.17        7.27      0.57 o
   6   5  12        3.85        4.17      0.49 o
   7   5  12       19.61       25.69      0.96 o
   8   5  12        0.64        1.17      0.54 o
   9   5  12       84.16      106.94      1.67 o
  -6   6  12        4.68        5.75      0.67 o
  -5   6  12       56.34       58.65      1.50 o
  -4   6  12       10.61        8.57      0.62 o
  -3   6  12       89.68       92.39      1.83 o
  -2   6  12      704.91      811.59     13.27 o
  -1   6  12      200.56      210.38      2.46 o
   0   6  12       25.16       25.20      0.98 o
   1   6  12      341.92      366.74      3.58 o
   2   6  12      272.69      259.87      2.66 o
   3   6  12       65.24       55.54      1.34 o
   4   6  12        0.41        0.85      0.42 o
   5   6  12       25.19       23.59      0.83 o
   6   6  12       15.32       18.92      0.75 o
   7   6  12       21.29       16.58      0.75 o
   8   6  12        2.32        1.71      0.47 o
   9   6  12        3.76        3.84      0.54 o
  -6   7  12        0.59        1.15      0.51 o
  -5   7  12        2.86        2.57      0.53 o
  -4   7  12       26.97       27.50      0.91 o
  -3   7  12        3.04        2.40      0.45 o
  -2   7  12      110.97      102.08      2.09 o
  -1   7  12       20.43       22.59      0.92 o
   0   7  12      102.87      101.02      1.60 o
   1   7  12      170.24      159.38      2.09 o
   2   7  12       66.15       71.18      1.57 o
   3   7  12      187.35      198.08      2.49 o
   4   7  12       13.80       10.56      0.73 o
   5   7  12       42.40       44.99      1.14 o
   6   7  12      156.13      154.80      2.95 o
   7   7  12        1.10        1.56      0.38 o
   8   7  12        3.00        2.83      0.47 o
   9   7  12        7.45        6.71      0.62 o
  -5   8  12        5.85        3.62      0.58 o
  -4   8  12       52.59       56.55      1.73 o
  -3   8  12       26.63       35.81      1.13 o
  -2   8  12      124.81      130.98      1.70 o
  -1   8  12       30.60       26.07      0.91 o
   0   8  12      119.73      118.44      1.85 o
   1   8  12       62.72       64.13      1.35 o
   2   8  12       56.10       57.91      1.37 o
   3   8  12       12.52        8.47      0.68 o
   4   8  12        1.24        2.59      0.50 o
   5   8  12       45.42       47.87      1.10 o
   6   8  12      246.62      258.88      5.45 o
   7   8  12       10.67       12.40      0.75 o
   8   8  12        5.92        5.14      0.57 o
  -4   9  12       61.80       64.22      1.57 o
  -3   9  12       30.10       27.92      0.91 o
  -2   9  12      104.36      101.88      1.83 o
  -1   9  12       50.25       57.80      1.18 o
   0   9  12       10.24        9.54      0.61 o
   1   9  12       11.20       11.35      0.71 o
   2   9  12        8.60       11.13      0.70 o
   3   9  12        2.07        1.22      0.39 o
   4   9  12        6.42        5.54      0.54 o
   5   9  12       14.61       16.63      0.79 o
   6   9  12       57.13       58.51      1.27 o
   7   9  12        9.18       11.16      0.81 o
  -3  10  12       49.83       40.11      0.99 o
  -2  10  12        7.42        6.73      0.59 o
  -1  10  12        7.34        7.99      0.68 o
   0  10  12        8.55        6.67      0.71 o
   1  10  12        8.11       12.44      0.87 o
   2  10  12       15.88       12.18      0.85 o
   3  10  12       13.49       14.37      0.88 o
   4  10  12        3.24        5.94      0.55 o
   5  10  12       14.87       11.71      0.63 o
   6  10  12       11.39        7.84      0.76 o
   0  11  12        0.43        0.49      0.65 o
   1  11  12       12.69       11.09      1.08 o
   2  11  12       13.17       12.04      1.09 o
   3  11  12       17.84       21.07      0.90 o
  -2  -6  13        8.45       11.44      0.99 o
  -1  -6  13       55.10       45.76      3.07 o
   0  -6  13      152.90      152.49      6.37 o
   1  -6  13       13.48       11.69      1.00 o
   2  -6  13       10.86       11.71      1.03 o
   3  -6  13       12.01        9.96      0.90 o
   4  -6  13      109.24      103.98      2.68 o
  -4  -5  13      174.28      177.24     13.06 o
  -3  -5  13        8.82        9.53      0.96 o
  -2  -5  13      184.79      198.38      5.24 o
  -1  -5  13       21.40       21.27      2.18 o
   0  -5  13       45.36       36.03      1.56 o
   1  -5  13       12.74       13.71      1.12 o
   2  -5  13        5.16        3.10      0.85 o
   3  -5  13        6.77        4.26      0.94 o
   4  -5  13       87.84       79.58      1.94 o
   5  -5  13       29.63       25.30      1.33 o
  -5  -4  13        1.75        1.10      0.50 o
  -4  -4  13       87.91       86.49      6.02 o
  -3  -4  13        4.95        6.50      0.83 o
  -2  -4  13      176.95      177.64      5.40 o
  -1  -4  13       43.71       47.27      2.15 o
   0  -4  13        7.29        6.55      0.97 o
   1  -4  13        1.60        1.17      0.78 o
   2  -4  13        4.93        3.52      0.85 o
   3  -4  13       54.95       50.58      1.81 o
   4  -4  13       12.25       13.55      1.11 o
   5  -4  13       57.33       70.86      2.06 o
   6  -4  13       16.29       23.79      1.38 o
   7  -4  13        7.99        9.08      1.38 o
  -5  -3  13        3.72        2.18      0.50 o
  -4  -3  13        0.53        1.55      0.67 o
  -3  -3  13        3.29        2.42      0.52 o
  -2  -3  13       89.35      112.13      5.95 o
  -1  -3  13       41.91       35.71      1.97 o
   0  -3  13       28.07       28.32      1.89 o
   1  -3  13        3.98        3.37      0.88 o
   2  -3  13       52.70       49.73      1.65 o
   3  -3  13       63.74       77.81      2.21 o
   4  -3  13       21.67       19.17      1.63 o
   5  -3  13       12.42       12.66      0.78 o
   6  -3  13       30.02       35.49      1.07 o
   7  -3  13       31.10       27.89      4.01 o
  -6  -2  13       24.36       38.11      2.27 o
  -5  -2  13        9.72        8.24      0.57 o
  -4  -2  13        3.65        4.67      0.56 o
  -3  -2  13        6.83        8.35      0.77 o
  -2  -2  13       74.76       62.93      2.16 o
  -1  -2  13       15.38       10.04      0.85 o
   0  -2  13      186.92      197.25      2.57 o
   1  -2  13       34.40       32.12      1.34 o
   2  -2  13      116.01      121.50      2.35 o
   3  -2  13        5.95        6.38      0.64 o
   4  -2  13      127.87      130.75      3.51 o
   5  -2  13        0.20        1.31      0.66 o
   6  -2  13       49.50       43.11      1.29 o
   7  -2  13       10.27        7.22      0.80 o
   8  -2  13        9.06        7.86      0.70 o
  -6  -1  13        2.22        1.30      0.43 o
  -5  -1  13        0.14        0.14      0.40 o
  -4  -1  13        6.85        4.95      0.54 o
  -3  -1  13        2.91        0.46      0.43 o
  -2  -1  13      151.32      166.45      3.30 o
  -1  -1  13       11.39        8.03      0.72 o
   0  -1  13      320.07      313.97      2.55 o
   1  -1  13       48.94       51.67      1.17 o
   2  -1  13       48.84       38.58      0.94 o
   3  -1  13       31.85       28.60      0.88 o
   4  -1  13      173.08      176.24      3.76 o
   5  -1  13       51.16       45.36      1.27 o
   6  -1  13       57.32       72.64      1.48 o
   7  -1  13        2.81        3.80      0.62 o
   8  -1  13       20.04       17.85      0.98 o
   9  -1  13        5.94        6.14      1.19 o
  -7   0  13        3.34        2.03      0.87 o
  -6   0  13        0.30        1.34      0.44 o
  -5   0  13       16.30       22.66      0.87 o
  -4   0  13        7.72        6.96      0.62 o
  -3   0  13        7.05       10.05      0.62 o
  -2   0  13      466.78      490.54      9.97 o
  -1   0  13        6.65        5.75      0.55 o
   0   0  13       94.51       89.62      1.48 o
   1   0  13       37.47       31.41      1.00 o
   2   0  13      179.39      155.24      1.88 o
   3   0  13       59.23       63.32      1.26 o
   4   0  13       43.72       43.44      1.07 o
   5   0  13       97.08       94.92      1.83 o
   6   0  13       42.66       45.66      1.17 o
   7   0  13       12.58       12.32      0.93 o
   8   0  13       25.23       27.88      0.97 o
   9   0  13        4.73        5.84      1.59 o
  -7   1  13        6.56       10.88      1.35 o
  -6   1  13        1.09        1.84      0.48 o
  -5   1  13        0.03        0.32      0.40 o
  -4   1  13        5.29        5.31      0.72 o
  -3   1  13       27.88       32.57      1.30 o
  -2   1  13      148.73      135.63      2.39 o
  -1   1  13       16.16       20.88      0.88 o
   0   1  13      350.14      316.64      3.45 o
   1   1  13       12.55       13.53      0.68 o
   2   1  13       41.01       34.41      0.90 o
   3   1  13      164.84      155.45      2.89 o
   4   1  13        7.28        2.50      0.52 o
   5   1  13        4.01        4.20      0.52 o
   6   1  13        9.03        6.47      0.59 o
   7   1  13       30.22       32.61      1.57 o
   8   1  13       22.11       27.61      1.94 o
   9   1  13        2.08        1.48      0.67 o
  -7   2  13       10.44       13.46      0.87 o
  -6   2  13        0.48        0.80      0.51 o
  -5   2  13       57.02       52.69      1.74 o
  -4   2  13        0.93        0.69      0.41 o
  -3   2  13       27.40       25.98      1.49 o
  -2   2  13      238.71      206.48      3.13 o
  -1   2  13      258.13      260.08      3.21 o
   0   2  13      264.78      249.12      3.80 o
   1   2  13       32.81       46.97      1.29 o
   2   2  13        7.30        5.75      0.61 o
   3   2  13      285.56      277.88      3.15 o
   4   2  13       15.89       10.57      0.64 o
   5   2  13        9.85        9.87      0.64 o
   6   2  13       14.49       20.15      0.78 o
   7   2  13        2.36        3.26      0.70 o
   8   2  13        1.07        0.99      0.52 o
   9   2  13       25.68       29.96      1.64 o
  -7   3  13        1.28        1.39      0.50 o
  -6   3  13       97.58      103.90      2.47 o
  -5   3  13      193.23      196.00     10.39 o
  -4   3  13        4.44        7.16      1.25 o
  -3   3  13      148.70      135.98      3.07 o
  -2   3  13      945.75      993.12      5.97 o
  -1   3  13      362.21      355.80      5.13 o
   0   3  13       20.84       18.48      0.97 o
   1   3  13       36.34       43.97      1.20 o
   2   3  13       14.80        7.95      0.64 o
   3   3  13      397.67      367.26      3.99 o
   4   3  13      131.51      110.80      2.40 o
   5   3  13       33.93       20.99      1.03 o
   6   3  13       41.38       38.21      1.52 o
   7   3  13        1.22        1.91      0.51 o
   8   3  13       44.21       55.27      2.60 o
   9   3  13        6.86        6.06      0.66 o
  -7   4  13        7.16        9.87      1.16 o
  -6   4  13       41.37       36.55      2.24 o
  -5   4  13      110.02      114.18      3.34 o
  -4   4  13       58.53       55.18      2.03 o
  -3   4  13      243.07      219.59      3.78 o
  -2   4  13      142.32      113.07      2.85 o
  -1   4  13       28.12       36.84      1.90 o
   0   4  13       19.34       25.86      1.46 o
   1   4  13        4.21        3.22      0.57 o
   2   4  13        5.32        7.59      0.61 o
   3   4  13      271.07      271.98      5.43 o
   4   4  13       99.95       98.53      2.18 o
   5   4  13       15.31       14.45      0.89 o
   6   4  13       30.63       27.02      1.46 o
   7   4  13      132.07      120.98      2.23 o
   8   4  13       91.35       89.29      1.48 o
   9   4  13       50.03       46.15      1.22 o
  -6   5  13        0.40        1.46      0.87 o
  -5   5  13       45.79       38.61      2.13 o
  -4   5  13       71.02       81.72      2.09 o
  -3   5  13      118.03      114.72      2.14 o
  -2   5  13       17.11       21.09      0.88 o
  -1   5  13        1.97        2.05      0.47 o
   0   5  13       12.78       19.87      0.91 o
   1   5  13      234.37      253.26      2.73 o
   2   5  13       17.96       17.80      0.79 o
   3   5  13       21.46       35.87      1.08 o
   4   5  13        4.56        2.00      0.45 o
   5   5  13        0.28        1.88      0.42 o
   6   5  13       22.26       22.37      0.90 o
   7   5  13       68.41       69.45      1.48 o
   8   5  13       23.77       23.80      0.92 o
   9   5  13        1.24        0.50      0.50 o
  -6   6  13        0.02        0.49      0.86 o
  -5   6  13       16.47       18.44      1.21 o
  -4   6  13       29.00       25.58      1.15 o
  -3   6  13        9.28        6.18      0.56 o
  -2   6  13       12.52       18.95      0.81 o
  -1   6  13       22.86       31.80      0.99 o
   0   6  13       67.36       73.89      1.33 o
   1   6  13       63.89       70.82      1.50 o
   2   6  13        3.75        4.71      0.60 o
   3   6  13       24.60       28.50      1.04 o
   4   6  13       11.24        7.60      0.62 o
   5   6  13       27.45       35.68      1.08 o
   6   6  13       10.32       10.08      0.61 o
   7   6  13        0.04       -0.15      0.38 o
   8   6  13       30.36       32.84      1.28 o
   9   6  13        1.69        1.62      0.57 o
  -5   7  13       26.88       21.66      1.39 o
  -4   7  13       12.11       13.43      0.77 o
  -3   7  13      172.41      202.56      2.95 o
  -2   7  13       15.85       11.14      0.64 o
  -1   7  13       10.68        8.77      0.61 o
   0   7  13       24.26       23.11      0.91 o
   1   7  13        0.73        0.60      0.43 o
   2   7  13        1.74        3.56      0.57 o
   3   7  13      203.06      190.35      3.88 o
   4   7  13       15.46       12.74      0.73 o
   5   7  13       14.12       12.79      0.65 o
   6   7  13       49.49       61.85      1.43 o
   7   7  13       11.10       13.08      0.69 o
   8   7  13        3.23        2.74      0.51 o
  -4   8  13       12.74       10.80      0.76 o
  -3   8  13       29.99       31.26      0.99 o
  -2   8  13       57.13       64.03      1.15 o
  -1   8  13       65.40       77.20      1.56 o
   0   8  13        6.88        4.85      0.54 o
   1   8  13       10.89       11.36      0.70 o
   2   8  13       24.91       29.72      1.05 o
   3   8  13       72.82       80.93      2.71 o
   4   8  13       21.24       28.69      1.01 o
   5   8  13       21.83       16.30      0.68 o
   6   8  13      113.91      109.23      2.92 o
   7   8  13        9.52        9.90      0.58 o
  -3   9  13       81.15       84.19      2.08 o
  -2   9  13       28.52       31.49      0.91 o
  -1   9  13       58.37       63.41      1.53 o
   0   9  13        0.94        0.30      0.36 o
   1   9  13       14.81       12.25      0.70 o
   2   9  13        0.81        1.53      0.40 o
   3   9  13        5.49        7.46      0.57 o
   4   9  13        0.90        0.92      0.44 o
   5   9  13       10.07       10.92      0.78 o
   6   9  13       35.51       48.06      1.15 o
  -2  10  13       32.68       30.57      1.40 o
  -1  10  13       52.39       49.14      1.52 o
   0  10  13        1.44        1.72      0.50 o
   1  10  13       40.41       51.43      1.35 o
   2  10  13      111.03      117.25      3.17 o
   3  10  13       36.00       33.50      1.11 o
   4  10  13        5.48        4.32      0.64 o
   5  10  13        0.31        0.76      0.52 o
  -2  -5  14       96.75       97.53      3.07 o
  -1  -5  14        7.45        3.96      0.80 o
   0  -5  14       10.38       14.31      1.26 o
   1  -5  14       10.39       14.93      1.06 o
   2  -5  14       73.15       64.84      1.73 o
   3  -5  14        0.41        0.40      0.56 o
   4  -5  14       56.81       60.34      1.88 o
  -3  -4  14        8.22        7.41      1.17 o
  -2  -4  14       71.04       59.08      2.64 o
  -1  -4  14       48.19       44.50      1.89 o
   0  -4  14       30.57       22.22      1.32 o
   1  -4  14      135.26      139.38      2.55 o
   2  -4  14       16.45       20.51      1.31 o
   3  -4  14       15.79       27.51      1.38 o
   4  -4  14        2.74        3.37      0.72 o
   5  -4  14        9.04        6.13      0.72 o
  -4  -3  14        5.78        5.95      1.23 o
  -3  -3  14        3.91        3.54      0.65 o
  -2  -3  14        4.34        1.97      0.67 o
  -1  -3  14       19.00       26.05      1.35 o
   0  -3  14       89.75       93.39      2.20 o
   1  -3  14       58.28       62.05      1.88 o
   2  -3  14       12.95       13.72      1.14 o
   3  -3  14       19.98       21.59      1.10 o
   4  -3  14       49.04       57.34      1.71 o
   5  -3  14        5.68        5.88      0.68 o
   6  -3  14        8.37        3.94      0.90 o
  -5  -2  14       14.97       12.56      1.44 o
  -4  -2  14       14.91       15.19      0.82 o
  -3  -2  14        6.48        7.39      0.64 o
  -2  -2  14       12.10        5.57      0.66 o
  -1  -2  14        4.60        2.99      0.57 o
   0  -2  14       23.84       34.21      1.25 o
   1  -2  14       44.01       40.14      1.58 o
   2  -2  14        5.49        5.68      0.76 o
   3  -2  14       35.15       29.31      1.42 o
   4  -2  14       30.76       23.49      1.12 o
   5  -2  14       34.86       27.11      1.19 o
   6  -2  14        4.95        5.29      0.75 o
   7  -2  14        1.11        2.82      0.54 o
  -5  -1  14       10.29        8.96      0.67 o
  -4  -1  14        6.95        8.33      0.85 o
  -3  -1  14        3.24        3.16      0.52 o
  -2  -1  14       17.30       16.05      0.90 o
  -1  -1  14      115.88      114.27      2.00 o
   0  -1  14       38.25       32.02      1.14 o
   1  -1  14       73.42       66.94      1.51 o
   2  -1  14       66.47       66.16      1.87 o
   3  -1  14        0.71        0.80      0.49 o
   4  -1  14        6.48        9.71      0.69 o
   5  -1  14       50.03       56.50      1.59 o
   6  -1  14       32.70       26.12      1.56 o
   7  -1  14       29.26       26.65      1.93 o
  -6   0  14        1.09        2.80      0.97 o
  -5   0  14        1.00        1.02      0.41 o
  -4   0  14        2.16        0.80      0.47 o
  -3   0  14        8.94        8.64      0.76 o
  -2   0  14       33.38       30.83      1.26 o
  -1   0  14      205.41      231.81      4.07 o
   0   0  14       25.85       24.50      0.83 o
   1   0  14        7.23        8.51      0.56 o
   2   0  14       33.56       29.18      0.88 o
   3   0  14        2.84        0.72      0.36 o
   4   0  14       30.88       26.76      0.94 o
   5   0  14       31.64       37.26      1.66 o
   6   0  14       66.49       77.24      2.56 o
   7   0  14       61.41       58.99      1.25 o
   8   0  14        8.14        6.82      1.41 o
  -6   1  14        3.06        2.75      0.93 o
  -5   1  14       11.42       11.45      0.93 o
  -4   1  14        5.28        2.55      0.52 o
  -3   1  14        4.49        5.43      0.63 o
  -2   1  14       30.52       29.05      1.21 o
  -1   1  14       81.61       87.50      2.29 o
   0   1  14       24.31       26.40      1.11 o
   1   1  14       19.35       17.43      0.89 o
   2   1  14       42.07       27.98      1.04 o
   3   1  14       15.81       12.72      0.77 o
   4   1  14      303.04      274.60      5.06 o
   5   1  14       28.83       20.01      0.93 o
   6   1  14       35.48       39.69      1.51 o
   7   1  14        9.20        7.94      1.07 o
   8   1  14       12.63       14.60      0.96 o
  -6   2  14       15.77       13.89      1.16 o
  -5   2  14       43.55       54.63      2.44 o
  -4   2  14       24.07       28.16      1.36 o
  -3   2  14       15.52       21.00      0.92 o
  -2   2  14       42.01       38.32      1.26 o
  -1   2  14        4.84        5.39      0.59 o
   0   2  14       19.79       30.22      1.16 o
   1   2  14       28.38       27.93      0.99 o
   2   2  14      157.43      146.66      3.61 o
   3   2  14        0.04        0.93      0.40 o
   4   2  14      132.93      123.32      2.46 o
   5   2  14       13.56       16.80      0.85 o
   6   2  14        6.23        3.78      0.70 o
   7   2  14        8.58        9.16      0.97 o
   8   2  14        2.40        2.75      0.83 o
   9   2  14        7.73        7.47      0.77 o
  -6   3  14       70.67       66.84      2.31 o
  -5   3  14       63.70       81.82      3.09 o
  -4   3  14       15.60       19.88      1.24 o
  -3   3  14       17.41       18.81      1.14 o
  -2   3  14      483.11      458.39      5.19 o
  -1   3  14       16.09       13.83      1.30 o
   0   3  14       10.30       15.14      1.33 o
   1   3  14      126.59      123.68      4.71 o
   2   3  14       33.77       24.90      1.05 o
   3   3  14        7.98        7.64      0.68 o
   4   3  14       64.14       52.86      1.54 o
   5   3  14       32.18       24.62      1.12 o
   6   3  14        3.91        2.68      0.51 o
   7   3  14        1.55        0.33      0.54 o
   8   3  14       10.88       11.65      0.95 o
   9   3  14       43.15       50.22      2.02 o
  -5   4  14       32.00       35.98      2.54 o
  -4   4  14       92.19      112.53      2.43 o
  -3   4  14        3.94        8.44      1.02 o
  -2   4  14      168.32      153.40      3.79 o
  -1   4  14      137.91      134.71      3.68 o
   0   4  14       45.06       32.27      1.73 o
   1   4  14       99.13       89.02      2.15 o
   2   4  14       15.15       11.03      1.01 o
   3   4  14      100.01       86.62      1.57 o
   4   4  14       69.24       65.97      1.54 o
   5   4  14       78.00       95.59      2.04 o
   6   4  14       35.09       35.61      1.12 o
   7   4  14       12.72        7.87      0.62 o
   8   4  14       18.27       23.79      1.14 o
  -5   5  14        7.79        6.25      0.75 o
  -4   5  14        8.62        8.07      1.84 o
  -3   5  14       17.25       18.58      1.35 o
  -2   5  14       16.13       16.24      1.33 o
  -1   5  14       52.72       46.85      1.65 o
   0   5  14       74.62       84.02      1.64 o
   1   5  14        2.54        4.44      0.57 o
   2   5  14       11.02        9.76      0.75 o
   3   5  14       45.44       41.53      1.04 o
   4   5  14        5.79        5.61      0.55 o
   5   5  14        1.58        1.97      0.55 o
   6   5  14        1.85        0.72      0.52 o
   7   5  14        0.72        0.36      0.43 o
   8   5  14        3.71        2.36      0.43 o
  -5   6  14        2.11        1.41      0.68 o
  -4   6  14       16.07       15.61      1.15 o
  -3   6  14        6.20        2.65      0.69 o
  -2   6  14        6.48        7.38      0.61 o
  -1   6  14      216.64      242.00      2.35 o
   0   6  14       44.29       52.65      1.30 o
   1   6  14        6.63        8.74      0.71 o
   2   6  14       56.26       56.45      1.24 o
   3   6  14       18.89       17.59      0.86 o
   4   6  14        1.18        1.37      0.41 o
   5   6  14       54.61       57.82      1.14 o
   6   6  14       35.23       34.27      1.04 o
   7   6  14        2.66        1.29      0.47 o
   8   6  14        2.45        3.86      0.44 o
  -4   7  14        6.92        7.75      0.92 o
  -3   7  14       21.79       29.99      1.10 o
  -2   7  14      127.29      132.85      2.14 o
  -1   7  14      116.36      104.01      1.53 o
   0   7  14       11.65       12.77      0.75 o
   1   7  14        4.85        4.50      0.55 o
   2   7  14       75.73       70.74      1.30 o
   3   7  14       94.30       93.43      2.43 o
   4   7  14        6.01        9.63      0.58 o
   5   7  14       19.87       23.05      0.77 o
   6   7  14        6.78        9.30      0.62 o
   7   7  14        2.04        3.11      0.50 o
  -3   8  14        1.54        2.92      0.68 o
  -2   8  14       87.10       83.11      1.50 o
  -1   8  14       94.86       83.83      1.60 o
   0   8  14       18.93       18.31      0.80 o
   1   8  14        8.49        9.56      0.63 o
   2   8  14        1.14        1.31      0.43 o
   3   8  14       88.21       86.52      2.98 o
   4   8  14       46.85       50.41      1.43 o
   5   8  14       85.14       90.91      2.62 o
   6   8  14        4.43        3.56      0.55 o
  -2   9  14       20.83       21.65      1.94 o
  -1   9  14        5.92        5.06      0.62 o
   0   9  14       13.16       11.57      0.77 o
   1   9  14       33.63       37.65      1.31 o
   2   9  14        7.03        4.52      0.66 o
   3   9  14       14.32       11.89      0.74 o
   4   9  14       76.12       79.76      2.13 o
   5   9  14       10.06       13.03      0.73 o
   1  10  14       56.35       60.38      1.88 o
   2  10  14       20.52       26.57      1.41 o
  -1  -4  15       11.72       11.28      1.61 o
   0  -4  15       24.89       23.40      1.55 o
   1  -4  15        2.27        4.29      0.63 o
   2  -4  15        0.91        0.75      0.50 o
   3  -4  15       11.04       14.28      1.25 o
  -3  -3  15        5.84        4.95      1.27 o
  -2  -3  15        3.90        7.11      2.01 o
  -1  -3  15        4.16        3.11      0.55 o
   0  -3  15       10.01        6.47      0.63 o
   1  -3  15        2.88        2.67      0.55 o
   2  -3  15       35.12       41.20      2.06 o
   3  -3  15       15.46       29.35      1.86 o
   4  -3  15       79.07       79.51      2.00 o
   5  -3  15       17.10       13.45      1.69 o
  -3  -2  15       23.22       21.66      2.46 o
  -2  -2  15        8.31        6.31      1.17 o
  -1  -2  15        7.58        4.36      0.57 o
   0  -2  15        5.55        8.25      0.68 o
   1  -2  15       18.68       15.03      0.88 o
   2  -2  15       18.59       22.89      1.15 o
   3  -2  15       13.44       20.09      1.67 o
   4  -2  15       41.51       35.39      1.56 o
   5  -2  15       20.64       18.78      0.98 o
   6  -2  15       12.87       13.91      1.72 o
  -4  -1  15       48.65       43.94      1.74 o
  -3  -1  15       41.61       44.48      2.10 o
  -2  -1  15        9.49       14.05      0.94 o
  -1  -1  15        9.33       10.00      0.87 o
   0  -1  15       46.06       35.25      1.44 o
   1  -1  15       17.33       16.64      1.43 o
   2  -1  15        5.85        2.06      0.72 o
   3  -1  15        8.81        6.68      0.68 o
   4  -1  15       24.76       25.05      1.32 o
   5  -1  15       16.07       11.29      1.21 o
   6  -1  15        6.81        5.64      0.65 o
  -4   0  15       76.70       77.22      2.75 o
  -3   0  15        6.47        3.51      0.63 o
  -2   0  15       85.25       82.01      4.89 o
  -1   0  15        0.16       -0.22      0.46 o
   0   0  15       18.57       17.23      1.15 o
   1   0  15       55.00       49.00      1.69 o
   2   0  15       10.40       13.11      1.71 o
   3   0  15       32.87       31.83      1.46 o
   4   0  15       39.01       49.72      1.93 o
   5   0  15       27.65       31.00      1.31 o
   6   0  15        0.85        0.42      0.44 o
  -4   1  15        6.56       11.24      1.40 o
  -3   1  15       17.38       16.48      1.32 o
  -2   1  15       47.40       55.47      1.82 o
  -1   1  15       14.95       15.07      0.79 o
   0   1  15       40.41       38.05      1.12 o
   1   1  15        5.81        4.11      0.55 o
   2   1  15       34.67       35.55      1.10 o
   3   1  15       32.83       24.85      0.95 o
   4   1  15        3.60        4.30      0.52 o
   5   1  15       20.03       12.78      0.80 o
   6   1  15       35.62       43.05      2.41 o
   7   1  15       26.08       32.33      2.89 o
  -4   2  15        2.86        4.93      0.99 o
  -3   2  15       65.47       73.65      1.58 o
  -2   2  15       84.87       81.84      2.12 o
  -1   2  15       20.68       26.48      1.58 o
   0   2  15       78.96       74.03      3.04 o
   1   2  15        0.90        0.80      0.41 o
   2   2  15       63.81       66.61      1.83 o
   3   2  15        3.75        5.98      0.79 o
   4   2  15        1.43        1.20      0.55 o
   5   2  15       37.85       43.73      1.25 o
   6   2  15        4.29        3.81      0.62 o
   7   2  15        1.39        4.13      0.88 o
   8   2  15       38.07       46.69      3.43 o
  -5   3  15       29.32       27.08      1.61 o
  -4   3  15       64.03       71.53      6.10 o
  -3   3  15       73.60       64.55      1.84 o
  -2   3  15       39.78       43.09      1.65 o
  -1   3  15       26.21       35.12      2.12 o
   0   3  15       30.05       29.82      1.21 o
   1   3  15        6.39        8.41      0.81 o
   2   3  15       60.36       46.94      1.38 o
   3   3  15       25.83       18.38      0.91 o
   4   3  15       18.55       17.91      0.87 o
   5   3  15       13.50       12.73      0.73 o
   6   3  15        2.62        6.74      0.67 o
   7   3  15       18.35       14.39      0.88 o
   8   3  15       46.96       63.04      3.73 o
  -5   4  15       45.58       40.31      1.95 o
  -4   4  15      115.83      116.49      3.99 o
  -3   4  15       28.93       26.19      1.35 o
  -2   4  15        7.70        7.43      0.97 o
  -1   4  15       53.85       53.37      1.91 o
   0   4  15       33.97       33.13      1.96 o
   1   4  15       13.38       12.72      0.94 o
   2   4  15       23.82       25.69      1.10 o
   3   4  15      164.54      154.67      3.48 o
   4   4  15       16.54       17.55      0.89 o
   5   4  15        1.35        0.72      0.50 o
   6   4  15       19.68       12.22      0.72 o
   7   4  15       14.02       19.04      1.05 o
   8   4  15       25.78       30.55      3.66 o
  -4   5  15       18.87       17.10      1.50 o
  -3   5  15        7.41        6.95      1.16 o
  -2   5  15       25.16       20.61      1.31 o
  -1   5  15       13.42       11.97      1.13 o
   0   5  15       23.19       16.55      1.08 o
   1   5  15        2.46        3.52      0.84 o
   2   5  15       12.89       13.67      0.95 o
   3   5  15       47.35       50.37      1.30 o
   4   5  15       37.89       35.46      1.13 o
   5   5  15        2.18        2.72      0.52 o
   6   5  15       18.15       17.06      0.75 o
   7   5  15       12.93       14.25      0.81 o
  -4   6  15       21.01       21.98      1.89 o
  -3   6  15       15.67       14.46      1.33 o
  -2   6  15        1.13        2.81      1.13 o
  -1   6  15        8.84       13.60      0.77 o
   0   6  15       35.84       42.70      1.06 o
   1   6  15        3.50        2.31      0.45 o
   2   6  15       20.80       19.54      0.79 o
   3   6  15        0.76        2.43      0.43 o
   4   6  15        3.02        3.73      0.50 o
   5   6  15        7.27       12.30      0.74 o
   6   6  15        1.13        1.61      0.47 o
   7   6  15       18.04       22.28      1.10 o
  -3   7  15        1.67        2.09      0.73 o
  -2   7  15        5.47        2.18      0.62 o
  -1   7  15        3.04        3.09      0.58 o
   0   7  15       10.50        8.66      0.73 o
   1   7  15        4.72        7.62      0.57 o
   2   7  15       23.48       18.52      0.74 o
   3   7  15        2.88        2.38      0.51 o
   4   7  15        3.76        7.23      0.60 o
   5   7  15       24.65       22.47      0.83 o
   6   7  15        0.24        0.89      0.41 o
  -2   8  15        4.27        4.68      0.67 o
  -1   8  15        4.07        3.21      0.71 o
   0   8  15       26.99       33.47      1.02 o
   1   8  15       32.91       36.65      1.17 o
   2   8  15       36.94       34.54      1.10 o
   3   8  15       14.01       12.61      0.69 o
   4   8  15       19.44       20.48      0.79 o
   5   8  15       78.42       82.08      2.35 o
   0   9  15       20.01       15.29      1.19 o
   1   9  15        7.91        9.74      1.01 o
   2   9  15       37.30       43.95      1.98 o
   3   9  15        0.03        0.80      0.41 o
   1  -3  16        0.38        0.30      0.72 o
   2  -3  16        5.21        6.21      0.96 o
  -1  -2  16        0.91        1.08      0.91 o
   0  -2  16        1.36        1.41      0.65 o
   1  -2  16        9.89        7.83      0.86 o
   2  -2  16       39.92       45.07      2.23 o
   3  -2  16       24.50       30.10      1.32 o
   4  -2  16       31.63       38.26      2.43 o
  -2  -1  16        7.32        7.88      0.99 o
  -1  -1  16        1.89        1.58      0.63 o
   0  -1  16       31.19       23.68      1.35 o
   1  -1  16       38.94       35.07      2.07 o
   2  -1  16        5.39        3.78      0.71 o
   3  -1  16       46.69       54.74      2.37 o
   4  -1  16       17.44       13.15      1.04 o
   5  -1  16      137.99      155.20      4.19 o
  -2   0  16       13.51        9.37      1.37 o
  -1   0  16        9.12        8.09      0.71 o
   0   0  16       46.53       47.27      2.09 o
   1   0  16        5.64        4.04      0.75 o
   2   0  16        2.57        3.46      0.68 o
   3   0  16        2.09        0.55      0.54 o
   4   0  16       87.60       74.77      4.56 o
   5   0  16      150.40      154.65      4.43 o
  -3   1  16       11.83       10.65      1.71 o
  -2   1  16       39.30       43.08      3.39 o
  -1   1  16       44.90       47.96      3.13 o
   0   1  16      119.87      110.87      4.23 o
   1   1  16        5.89        8.45      1.74 o
   2   1  16       12.52        8.30      1.78 o
   3   1  16        2.57        1.50      1.33 o
   4   1  16       57.04       51.41      3.30 o
   5   1  16       94.85      107.35      3.09 o
   6   1  16        0.55        0.21      0.66 o
  -3   2  16        3.05        3.39      1.38 o
  -2   2  16       11.57       11.92      1.84 o
  -1   2  16       17.20       13.18      1.03 o
   0   2  16        2.06        0.32      0.45 o
   1   2  16       24.20       24.61      1.10 o
   2   2  16       15.12       14.58      0.94 o
   3   2  16       21.95       22.51      1.05 o
   4   2  16        4.69        5.82      0.64 o
   5   2  16       76.51       65.22      2.62 o
   6   2  16       50.07       52.51      2.35 o
  -3   3  16        3.50        4.90      0.81 o
  -2   3  16        7.70       11.66      1.06 o
  -1   3  16       59.89       66.56      5.48 o
   0   3  16       32.52       40.70      2.00 o
   1   3  16       12.62       14.27      1.00 o
   2   3  16        6.81        4.23      0.69 o
   3   3  16       35.31       26.97      1.21 o
   4   3  16       38.35       37.37      1.29 o
   5   3  16       36.56       32.21      1.17 o
   6   3  16        0.41        0.53      0.51 o
   7   3  16        6.63        7.52      1.10 o
  -3   4  16       29.97       23.22      1.05 o
  -2   4  16       22.79       23.49      1.50 o
  -1   4  16       31.97       44.04      1.73 o
   0   4  16        9.64       11.99      0.84 o
   1   4  16        3.81        7.46      0.72 o
   2   4  16       11.15        8.48      0.65 o
   3   4  16      103.96       95.02      1.50 o
   4   4  16       64.79       71.06      2.03 o
   5   4  16       14.31       13.17      0.83 o
   6   4  16       16.17       12.92      0.88 o
  -3   5  16       52.38       49.30      2.76 o
  -2   5  16       27.88       29.49      1.24 o
  -1   5  16       14.19       14.96      1.14 o
   0   5  16        6.35        7.85      0.82 o
   1   5  16        6.00        6.55      0.80 o
   2   5  16        0.35        4.21      0.56 o
   3   5  16       97.80      101.02      1.57 o
   4   5  16        4.01        5.29      0.61 o
   5   5  16       20.89       17.38      0.76 o
   6   5  16        6.95        7.71      0.68 o
  -2   6  16        3.86        5.47      0.76 o
  -1   6  16        0.88        1.35      1.31 o
   0   6  16       21.30       19.71      1.12 o
   1   6  16       38.08       40.42      1.91 o
   2   6  16       19.51       24.85      1.08 o
   3   6  16       25.96       25.50      1.15 o
   4   6  16        2.07        2.19      0.50 o
   5   6  16       14.00       12.37      0.97 o
   6   6  16        1.89        2.41      1.00 o
  -1   7  16        5.61        6.85      1.10 o
   0   7  16       21.41       25.25      1.30 o
   1   7  16       60.32       52.07      1.34 o
   2   7  16       27.61       42.00      1.38 o
   3   7  16        0.70        1.11      0.47 o
   4   7  16       43.94       44.99      1.09 o
   5   7  16       12.77       17.95      1.78 o
   1   8  16        6.58        6.31      0.75 o
   2   8  16        2.76        1.80      0.49 o
   3   8  16       18.84       21.02      1.80 o
   1  -1  17       74.67       82.23      2.14 o
   2  -1  17       10.68       16.51      1.26 o
  -1   0  17        0.89        0.76      0.99 o
   0   0  17       72.36       88.26      2.37 o
   1   0  17      102.66      103.50      3.11 o
   2   0  17        9.15        6.05      1.26 o
   3   0  17        4.69        5.87      1.46 o
   4   0  17       16.70       16.41      1.84 o
  -1   1  17        3.95        4.02      1.33 o
   0   1  17        1.86        1.78      1.59 o
   1   1  17       20.01       16.47      2.08 o
   2   1  17       14.98       22.35      1.76 o
   3   1  17        5.91        7.30      1.88 o
   4   1  17        2.01        4.87      0.73 o
  -2   2  17       10.30       13.74      1.65 o
  -1   2  17        4.69        9.11      1.71 o
   0   2  17       31.51       35.27      2.73 o
   1   2  17       12.71       14.82      1.97 o
   2   2  17       39.08       37.22      2.71 o
   3   2  17        2.39        2.27      1.38 o
   4   2  17        3.64        3.37      1.74 o
   5   2  17       14.77       18.15      1.44 o
  -2   3  17        8.50        7.43      1.29 o
  -1   3  17       96.26       92.23      3.52 o
   0   3  17       64.10       68.71      1.74 o
   1   3  17        5.39       10.26      0.97 o
   2   3  17        3.55        4.55      0.58 o
   3   3  17        0.91        0.32      0.53 o
   4   3  17        2.38       -0.27      0.48 o
   5   3  17        7.24        9.30      1.25 o
  -1   4  17       57.26       55.58      1.25 o
   0   4  17        6.37        7.02      0.68 o
   1   4  17        2.43        1.76      0.53 o
   2   4  17        3.06        5.41      0.65 o
   3   4  17        2.60        4.06      0.60 o
   4   4  17        2.72        0.57      0.47 o
   5   4  17        5.04        4.09      0.48 o
  -1   5  17        8.78       11.08      0.75 o
   0   5  17       45.71       46.87      1.33 o
   1   5  17        5.57        2.60      0.60 o
   2   5  17       15.93       16.36      0.75 o
   3   5  17       11.51        6.23      0.63 o
   4   5  17        0.50        0.17      0.39 o
   0   6  17       48.99       60.34      1.71 o
   1   6  17        2.50        2.53      0.43 o
   2   6  17       15.75       12.76      0.62 o
   3   6  17       17.77       24.98      0.90 o
 
